# Supplementary material for: Analysis of the Dirigent Pan-Gene Family in 26 Diverse Inbred Lines Reveals Genomic Diversity in Maize
Source: Genes (Basel). 2025 Oct 29;16(11):1285. doi: 10.3390/genes16111285 (PMC12652908; doi:10.3390/genes16111285)
Supplement: Supplementary file 1 [file genes-16-01285-s001.zip]

Archive with 1 entries (1 files):
- genes-3954094-supplementary.xlsx
