# Supplementary material for: Analysis of the Dirigent Pan-Gene Family in 26 Diverse Inbred Lines Reveals Genomic Diversity in Maize
Source: Genes (Basel). 2025 Oct 29;16(11):1285. doi: 10.3390/genes16111285 (PMC12652908; doi:10.3390/genes16111285)
Supplement: Supplementary file 1 [file genes-16-01285-s001.zip › genes-3954094-supplementary.xlsx]

## Sheet: Table S1
Table S1. The number of dirigent genes identified in 26 NAM founders
type	Line	Dirigent_gene_number
stiff-stalk heterotic	B73	41
non-stiff-stalk heterotic	B97	49
tropical	CML103	47
tropical	CML228	51
tropical	CML247	44
tropical	CML277	48
tropical	CML322	50
tropical	CML333	48
tropical	CML52	56
tropical	CML69	50
popcorn	HP301	45
sweet-corn	Il14H	48
tropical	Ki11	42
tropical	Ki3	47
non-stiff-stalk heterotic	Ky21	52
non-stiff-stalk heterotic	M162W	45
mixed-tropical-temperate-ancestry	M37W	47
mixed-tropical-temperate-ancestry	Mo18W	45
non-stiff-stalk heterotic	Ms71	51
tropical	NC350	44
tropical	NC358	43
non-stiff-stalk heterotic	Oh43	46
non-stiff-stalk heterotic	Oh7B	48
sweet-corn	P39	44
mixed-tropical-temperate-ancestry	Tx303	42
tropical	Tzi8	51

## Sheet: Table S2
Table S2. The physicochemical properties of dirigent genes
Line	GeneID	molecular weight	isoelectric point	instability index	GRAVY
B73	Zm00036ab314150	59816	11.66	82.72	-0.344
B73	Zm00020ab378580	32353	10.14	69.19	-0.404
B73	Zm00022ab463750	30358.9	10.25	66.7	-0.247
B73	Zm00020ab381010	30195.1	9.9	65.84	-0.296
B73	Zm00036ab165310	41929	11.37	64.33	-0.362
B73	Zm00022ab092120	17628.6	7.93	64	-0.171
B73	Zm00029ab094020	17628.6	7.93	64	-0.171
B73	Zm00039ab383590	30163.1	9.9	63.59	-0.288
B73	Zm00022ab381140	30163.1	9.9	63.59	-0.288
B73	Zm00030ab378160	30163.1	9.9	63.59	-0.288
B73	Zm00042ab454030	14849.4	9.77	63	-0.261
B73	Zm00025ab221880	34948.2	10.61	62.95	-0.211
B73	Zm00027ab271140	31329.8	9.82	62.88	-0.37
B73	Zm00040ab283210	31329.8	9.82	62.88	-0.37
B73	Zm00035ab051380	37672.2	10.81	62.81	-0.28
B73	Zm00022ab205530	34760.9	10.61	62.3	-0.224
B73	Zm00032ab035760	34791	10.61	62.3	-0.217
B73	Zm00032ab312760	34791	10.61	62.3	-0.217
B73	Zm00034ab010900	34791	10.61	62.3	-0.217
B73	Zm00022ab046850	34791	10.61	62.3	-0.217
B73	Zm00021ab269940	35254	9.82	61.54	-0.351
B73	Zm00024ab376040	21929.5	11.15	61.39	-0.084
B73	Zm00034ab399910	32066.2	9.59	61.16	-0.277
B73	Zm00027ab380310	32066.2	9.59	61.16	-0.277
B73	Zm00021ab381860	32066.2	9.59	61.16	-0.277
B73	Zm00023ab386650	32066.2	9.59	61.16	-0.277
B73	Zm00026ab378640	32066.2	9.59	61.16	-0.277
B73	Zm00029ab391660	32066.2	9.59	61.16	-0.277
B73	Zm00036ab386770	32066.2	9.59	61.16	-0.277
B73	Zm00018ab060820	34737.9	10.29	60.6	-0.196
B73	Zm00018ab215080	34737.9	10.29	60.6	-0.196
B73	Zm00035ab059910	34737.9	10.29	60.6	-0.196
B73	Zm00035ab103350	34737.9	10.29	60.6	-0.196
B73	Zm00038ab060070	34737.9	10.29	60.6	-0.196
B73	Zm00027ab372660	34737.9	10.29	60.6	-0.196
B73	Zm00025ab292350	34737.9	10.29	60.6	-0.196
B73	Zm00025ab104170	34737.9	10.29	60.6	-0.196
B73	Zm00019ab009000	34737.9	10.29	60.6	-0.196
B73	Zm00019ab243610	34737.9	10.29	60.6	-0.196
B73	Zm00019ab365630	34737.9	10.29	60.6	-0.196
B73	Zm00029ab180690	34737.9	10.29	60.6	-0.196
B97	Zm00037ab287130	34737.9	10.29	60.6	-0.196
B97	Zm00041ab006770	34766	10.29	60.37	-0.189
B97	Zm00026ab216120	47734.4	10.28	60.09	-0.343
B97	Zm00023ab378900	22331.1	11.12	59.81	-0.061
B97	Zm00029ab209950	47547.1	10.28	59.61	-0.353
B97	Zm00026ab050020	47577.2	10.28	59.61	-0.347
B97	Zm00038ab412260	46156.7	10.09	59.24	-0.319
B97	Zm00020ab302510	21082	11.02	58.8	0.279
B97	Zm00026ab008580	47524.1	10.09	58.34	-0.332
B97	Zm00033ab316150	19559.4	10.18	57.93	0.354
B97	Zm00041ab382820	21891.4	10.75	57.64	-0.135
B97	Zm00028ab377710	21891.4	10.75	57.64	-0.135
B97	Zm00019ab355580	21891.4	10.75	57.64	-0.135
B97	Zm00026ab370750	22423.1	10.93	57.62	-0.078
B97	Zm00032ab384020	22494.2	10.93	57.15	-0.1
B97	Zm00031ab382560	22494.2	10.93	57.15	-0.1
B97	Zm00034ab392260	21820.4	10.97	57.14	-0.094
B97	Zm00018ab385670	21820.4	10.97	57.14	-0.094
B97	Zm00035ab381650	21820.4	10.97	57.14	-0.094
B97	Zm00038ab376530	21820.4	10.97	57.14	-0.094
B97	Zm00027ab372850	21820.4	10.97	57.14	-0.094
B97	Zm00001eb368090	21820.4	10.97	57.14	-0.094
B97	Zm00021ab374070	22684.4	10.75	57.11	-0.082
B97	Zm00024ab120110	22474.5	8.62	56.97	0.188
B97	Zm00036ab379050	22412.1	11.13	56.56	-0.092
B97	Zm00022ab373670	22311	10.97	56.56	-0.066
B97	Zm00030ab370320	22311	10.97	56.56	-0.066
B97	Zm00039ab304370	11436.1	10.38	56.27	0.284
B97	Zm00021ab302960	11436.1	10.38	56.27	0.284
B97	Zm00036ab307530	17851	10.32	55.96	0.171
B97	Zm00036ab445650	14492.2	6.39	55.96	0.098
B97	Zm00019ab194190	45781.2	9.44	55.57	-0.284
B97	Zm00019ab381930	45781.1	9.35	55.57	-0.27
B97	Zm00019ab286190	21549.6	11.19	55.53	0.133
B97	Zm00032ab121170	19367.5	10.21	55.5	-0.14
B97	Zm00031ab122120	19367.5	10.21	55.5	-0.14
B97	Zm00026ab023880	78901	10.69	55.22	-0.287
B97	Zm00037ab067270	22287.2	11.29	55.17	-0.274
B97	Zm00020ab373160	21978.5	10.75	55.03	-0.123
B97	Zm00033ab389370	22531.2	10.61	55.02	-0.059
B97	Zm00039ab375960	22531.2	10.61	55.02	-0.059
B97	Zm00029ab383730	22531.2	10.61	55.02	-0.059
B97	Zm00022ab303530	21293.3	10.73	54.66	0.363
B97	Zm00042ab384910	22489.2	11.13	54.4	-0.078
B97	Zm00040ab391570	21349.8	10.53	54.22	-0.066
B97	Zm00025ab381920	21349.8	10.53	54.22	-0.066
B97	Zm00037ab371900	21349.8	10.53	54.22	-0.066
B97	Zm00019ab255700	27743	9.41	54.09	-0.289
B97	Zm00041ab151920	21322.9	9.35	53.98	-0.198
CML103	Zm00025ab309490	18742.4	11.02	53.97	0.474
CML103	Zm00032ab311130	18289.7	9.77	53.9	0.224
CML103	Zm00026ab301610	20587.5	10.74	53.86	0.393
CML103	Zm00038ab305160	21349.5	11.02	52.96	0.391
CML103	Zm00035ab309700	20808.8	10.78	52.77	0.403
CML103	Zm00035ab168350	10477.8	9.57	52.74	-0.31
CML103	Zm00028ab271040	10477.8	9.57	52.74	-0.31
CML103	Zm00024ab177730	10477.8	9.57	52.74	-0.31
CML103	Zm00041ab451730	18308.7	9.03	52.18	0.108
CML103	Zm00001eb433080	18308.7	9.03	52.18	0.108
CML103	Zm00021ab440970	18308.7	9.03	52.18	0.108
CML103	Zm00022ab439660	18308.7	9.03	52.18	0.108
CML103	Zm00025ab450520	18308.7	9.03	52.18	0.108
CML103	Zm00019ab419290	18308.7	9.03	52.18	0.108
CML103	Zm00020ab440550	18308.7	9.03	52.18	0.108
CML103	Zm00029ab452160	18308.7	9.03	52.18	0.108
CML103	Zm00019ab440080	21134.2	10.43	51.98	0.357
CML103	Zm00023ab306910	20724.7	10.44	51.9	0.424
CML103	Zm00024ab303940	20724.7	10.44	51.9	0.424
CML103	Zm00032ab276780	28775.8	9.29	51.67	-0.347
CML103	Zm00033ab059470	23510.3	9.99	51.49	-0.046
CML103	Zm00041ab310030	20851.8	10.43	51.24	0.38
CML103	Zm00018ab312580	20913	11.02	50.45	0.404
CML103	Zm00042ab311820	20697.7	10.43	49.42	0.369
CML103	Zm00001eb408030	26915.9	9.02	49.29	-0.376
CML103	Zm00031ab450980	18533	8	48.53	0.153
CML103	Zm00026ab410590	28283.3	9.02	48.27	-0.396
CML103	Zm00026ab268960	34894.6	8.64	48.14	-0.185
CML103	Zm00018ab278600	34544.3	8.63	47.57	-0.185
CML103	Zm00042ab277800	34919.8	9	47.53	-0.179
CML103	Zm00031ab276910	34907.7	8.64	47.44	-0.171
CML103	Zm00021ab034810	42455.7	6.57	47.38	-0.162
CML103	Zm00022ab270930	34900.7	8.62	47.27	-0.175
CML103	Zm00029ab279140	34900.7	8.62	47.27	-0.175
CML103	Zm00038ab272010	34838.6	9.02	47.19	-0.175
CML103	Zm00036ab274270	34486.2	8.63	47.19	-0.195
CML103	Zm00039ab270590	34516.2	7.79	47.19	-0.184
CML103	Zm00039ab304380	9726.12	9.95	47.11	0.484
CML103	Zm00021ab302970	9726.12	9.95	47.11	0.484
CML103	Zm00035ab275090	34425.1	8.63	47.06	-0.18
CML103	Zm00037ab270090	34425.1	8.63	47.06	-0.18
CML103	Zm00028ab272470	34502.2	8.63	46.81	-0.188
CML103	Zm00030ab266760	34882.7	9.02	46.73	-0.184
CML103	Zm00025ab277090	34913.7	9.02	46.73	-0.19
CML103	Zm00023ab274030	34912.8	9.02	46.62	-0.176
CML103	Zm00033ab282330	34899.7	9.02	46.48	-0.191
CML103	Zm00020ab270070	34899.7	9.02	46.48	-0.191
CML228	Zm00031ab000470	25453.5	9.67	46.21	-0.223
CML228	Zm00024ab270860	34516.3	8.63	46.21	-0.187
CML228	Zm00028ab306040	9950.31	8.4	46.18	0.443
CML228	Zm00019ab292450	23774.2	9.02	45.85	-0.295
CML228	Zm00023ab313540	41889.8	5.13	45.66	-0.296
CML228	Zm00032ab426360	15497.1	6.41	45.48	-0.135
CML228	Zm00018ab427400	15497.1	6.41	45.48	-0.135
CML228	Zm00035ab423340	15497.1	6.41	45.48	-0.135
CML228	Zm00039ab416750	15497.1	6.41	45.48	-0.135
CML228	Zm00028ab418910	15497.1	6.41	45.48	-0.135
CML228	Zm00022ab414270	15497.1	6.41	45.48	-0.135
CML228	Zm00024ab417320	15497.1	6.41	45.48	-0.135
CML228	Zm00025ab423750	15497.1	6.41	45.48	-0.135
CML228	Zm00019ab394550	15497.1	6.41	45.48	-0.135
CML228	Zm00020ab414250	15497.1	6.41	45.48	-0.135
CML228	Zm00029ab425840	15497.1	6.41	45.48	-0.135
CML228	Zm00036ab420300	15497.1	6.41	45.48	-0.135
CML228	Zm00042ab427560	15497.1	6.41	45.48	-0.135
CML228	Zm00018ab221360	27127.3	9.91	45.3	-0.373
CML228	Zm00032ab159370	24334.1	11.18	45.21	-0.09
CML228	Zm00037ab302760	9927.35	10.7	44.81	0.5
CML228	Zm00028ab248970	19979.9	7.02	44.68	0.436
CML228	Zm00033ab256000	20062	7.03	44.52	0.397
CML228	Zm00042ab252360	20062	7.03	44.52	0.397
CML228	Zm00035ab316160	41889.8	5.13	44.48	-0.296
CML228	Zm00025ab058100	20852.4	10.19	44.42	0.104
CML228	Zm00031ab058990	20896.4	9.8	44.32	0.087
CML228	Zm00023ab377180	21550.2	6.64	43.98	-0.114
CML228	Zm00024ab374270	21550.2	6.64	43.98	-0.114
CML228	Zm00036ab377270	21550.2	6.64	43.98	-0.114
CML228	Zm00041ab276090	43916	9.49	43.95	-0.39
CML228	Zm00034ab257350	20034.9	6.58	43.72	0.385
CML228	Zm00028ab431090	19226	5.89	43.7	0.333
CML228	Zm00033ab444060	16489.7	6.27	43.57	0.091
CML228	Zm00024ab043920	20602.4	8.23	43.5	0.26
CML228	Zm00032ab058770	20750.3	10.57	43.45	0.132
CML228	Zm00018ab058830	20750.3	10.57	43.45	0.132
CML228	Zm00039ab057100	20750.3	10.57	43.45	0.132
CML228	Zm00001eb056600	20750.3	10.57	43.45	0.132
CML228	Zm00022ab057080	20750.3	10.57	43.45	0.132
CML228	Zm00024ab057400	20750.3	10.57	43.45	0.132
CML228	Zm00029ab058340	20750.3	10.57	43.45	0.132
CML228	Zm00041ab058030	20780.4	10.57	43.45	0.12
CML228	Zm00019ab055100	20780.4	10.57	43.45	0.12
CML228	Zm00020ab057140	20780.4	10.57	43.45	0.12
CML228	Zm00042ab058270	20780.4	10.57	43.45	0.12
CML228	Zm00001eb419240	19286	5.8	43.45	0.307
CML228	Zm00037ab370170	20805.3	6.64	43.41	-0.158
CML228	Zm00025ab380020	20865.4	6.64	43.41	-0.139
CML228	Zm00019ab353800	20865.4	6.64	43.41	-0.139
CML228	Zm00034ab390560	20877.4	6.64	43.41	-0.111
CML247	Zm00034ab060520	20822.4	10.19	43.36	0.127
CML247	Zm00027ab056970	20822.4	10.19	43.36	0.127
CML247	Zm00028ab057270	20822.4	10.19	43.36	0.127
CML247	Zm00021ab057200	20822.4	10.19	43.36	0.127
CML247	Zm00023ab058600	20822.4	10.19	43.36	0.127
CML247	Zm00026ab056850	20822.4	10.19	43.36	0.127
CML247	Zm00036ab058400	20822.4	10.19	43.36	0.127
CML247	Zm00035ab058180	20836.4	10.19	43.36	0.129
CML247	Zm00038ab058150	20836.4	10.19	43.36	0.129
CML247	Zm00037ab056860	20836.4	10.19	43.36	0.129
CML247	Zm00030ab056680	20852.4	10.19	43.36	0.115
CML247	Zm00018ab383910	20815.3	6.64	43.33	-0.131
CML247	Zm00022ab372310	20815.3	6.64	43.33	-0.131
CML247	Zm00026ab369000	20815.3	6.64	43.33	-0.131
CML247	Zm00030ab368560	20815.3	6.64	43.33	-0.131
CML247	Zm00034ab296770	24238.1	11.02	43.3	-0.018
CML247	Zm00041ab381160	20757.3	6.64	43.28	-0.115
CML247	Zm00042ab382970	20787.3	6.64	43.28	-0.128
CML247	Zm00040ab060150	20830.4	9.8	43.22	0.111
CML247	Zm00031ab044980	20828.7	8.23	43.17	0.295
CML247	Zm00021ab043550	20828.7	8.23	43.17	0.295
CML247	Zm00030ab043220	20828.7	8.23	43.17	0.295
CML247	Zm00034ab045990	20840.7	8.23	43.17	0.28
CML247	Zm00022ab043670	20844.7	7.11	43.17	0.257
CML247	Zm00042ab044270	20844.7	7.11	43.17	0.257
CML247	Zm00041ab044520	20602.4	8.23	43.07	0.263
CML247	Zm00001eb043230	20602.4	8.23	43.07	0.263
CML247	Zm00028ab044070	20602.4	8.23	43.07	0.263
CML247	Zm00040ab045830	20602.4	8.23	43.07	0.263
CML247	Zm00026ab042950	20628.5	8.23	43.07	0.247
CML247	Zm00037ab043460	20628.5	8.23	43.07	0.247
CML247	Zm00041ab276140	34279.9	7.88	43.05	-0.206
CML247	Zm00029ab312580	8339.33	6.9	42.91	0.229
CML247	Zm00019ab138040	22211	9.81	42.85	-0.111
CML247	Zm00030ab299350	9023.31	8.51	42.81	0.365
CML247	Zm00027ab371180	21532.2	6.64	42.77	-0.101
CML247	Zm00001eb265890	34267.8	6.86	42.61	-0.207
CML247	Zm00001eb298340	13366.1	6.38	42.56	0.379
CML247	Zm00001eb124210	24756.3	10.14	42.52	0.082
CML247	Zm00024ab126050	24756.3	10.14	42.52	0.082
CML247	Zm00032ab438330	19165.9	6.02	42.38	0.328
CML247	Zm00018ab440040	19165.9	6.02	42.38	0.328
CML247	Zm00035ab435790	19165.9	6.02	42.38	0.328
CML247	Zm00039ab428650	19165.9	6.02	42.38	0.328
CML277	Zm00024ab429160	19165.9	6.02	42.38	0.328
CML277	Zm00020ab426100	19165.9	6.02	42.38	0.328
CML277	Zm00034ab446260	19199.9	6.02	42.38	0.322
CML277	Zm00041ab437460	19199.9	6.02	42.38	0.322
CML277	Zm00031ab436890	19199.9	6.02	42.38	0.322
CML277	Zm00038ab429770	19199.9	6.02	42.38	0.322
CML277	Zm00027ab425940	19199.9	6.02	42.38	0.322
CML277	Zm00040ab446550	19199.9	6.02	42.38	0.322
CML277	Zm00021ab427470	19199.9	6.02	42.38	0.322
CML277	Zm00022ab425740	19199.9	6.02	42.38	0.322
CML277	Zm00023ab431700	19199.9	6.02	42.38	0.322
CML277	Zm00025ab436180	19199.9	6.02	42.38	0.322
CML277	Zm00026ab422300	19199.9	6.02	42.38	0.322
CML277	Zm00030ab423560	19199.9	6.02	42.38	0.322
CML277	Zm00029ab438330	19199.9	6.02	42.38	0.322
CML277	Zm00036ab431970	19199.9	6.02	42.38	0.322
CML277	Zm00037ab423920	19199.9	6.02	42.38	0.322
CML277	Zm00042ab439900	19199.9	6.02	42.38	0.322
CML277	Zm00018ab436840	26162.8	5.18	42.24	-0.058
CML277	Zm00023ab274000	39487.3	5.79	42.18	-0.016
CML277	Zm00040ab389810	20753.2	6.64	42.16	-0.139
CML277	Zm00029ab381860	20753.2	6.64	42.16	-0.139
CML277	Zm00028ab375940	20787.2	6.64	42.16	-0.144
CML277	Zm00020ab371290	20787.2	6.64	42.16	-0.144
CML277	Zm00018ab045610	20660.4	7.11	42.09	0.248
CML277	Zm00033ab045650	20660.4	7.11	42.09	0.248
CML277	Zm00027ab043580	20660.4	7.11	42.09	0.248
CML277	Zm00023ab045040	20660.4	7.11	42.09	0.248
CML277	Zm00025ab044960	20660.4	7.11	42.09	0.248
CML277	Zm00019ab042430	20660.4	7.11	42.09	0.248
CML277	Zm00029ab044760	20660.4	7.11	42.09	0.248
CML277	Zm00036ab044680	20674.5	7.11	42.09	0.246
CML277	Zm00033ab387580	20697.1	6.13	42.01	-0.131
CML277	Zm00001eb086440	20427	11.17	41.94	-0.288
CML277	Zm00033ab096240	20003.6	5.92	41.77	0.147
CML277	Zm00034ab318980	13461.2	6.9	41.76	0.353
CML277	Zm00039ab043870	20434.2	8.23	41.48	0.265
CML277	Zm00038ab044580	20434.2	8.23	41.48	0.265
CML277	Zm00026ab301620	30200.7	6.34	41.37	0.107
CML277	Zm00022ab402610	36005.8	5.44	41.24	-0.003
CML277	Zm00042ab415440	36005.8	5.44	41.24	-0.003
CML277	Zm00031ab276890	34235.2	7.73	41.17	-0.05
CML277	Zm00030ab266730	34235.2	7.73	41.17	-0.05
CML277	Zm00022ab455840	22853.5	10.52	41.16	-0.009
CML277	Zm00034ab284920	34259.2	7.73	41.01	-0.053
CML277	Zm00041ab310020	30512.1	6.75	40.88	0.072
CML277	Zm00027ab092190	20331.9	6.04	40.86	0.102
CML277	Zm00028ab092990	20331.9	6.04	40.86	0.102
CML322	Zm00040ab097910	20331.9	6.04	40.86	0.102
CML322	Zm00025ab094300	20331.9	6.04	40.86	0.102
CML322	Zm00032ab094750	19961.5	5.92	40.86	0.123
CML322	Zm00034ab097190	19961.5	5.92	40.86	0.123
CML322	Zm00018ab093970	19961.5	5.92	40.86	0.123
CML322	Zm00035ab094040	19961.5	5.92	40.86	0.123
CML322	Zm00038ab093690	19961.5	5.92	40.86	0.123
CML322	Zm00001eb091360	19961.5	5.92	40.86	0.123
CML322	Zm00021ab091680	19961.5	5.92	40.86	0.123
CML322	Zm00024ab093250	19961.5	5.92	40.86	0.123
CML322	Zm00026ab091780	19961.5	5.92	40.86	0.123
CML322	Zm00019ab088780	19961.5	5.92	40.86	0.123
CML322	Zm00020ab092260	19961.5	5.92	40.86	0.123
CML322	Zm00030ab091340	19961.5	5.92	40.86	0.123
CML322	Zm00036ab094490	19961.5	5.92	40.86	0.123
CML322	Zm00042ab093740	19961.5	5.92	40.86	0.123
CML322	Zm00041ab094300	20037.6	5.92	40.86	0.128
CML322	Zm00037ab091790	20037.6	5.92	40.86	0.128
CML322	Zm00024ab383910	10764	5.43	40.74	-0.17
CML322	Zm00042ab277780	40333.2	9.82	40.7	-0.323
CML322	Zm00032ab045060	20572.3	8.23	40.48	0.25
CML322	Zm00035ab044610	20572.3	8.23	40.48	0.25
CML322	Zm00028ab427930	15565.5	5.01	40.39	0.031
CML322	Zm00033ab282310	34366.3	7.73	40.32	-0.058
CML322	Zm00001eb265850	34366.3	7.73	40.32	-0.058
CML322	Zm00037ab270030	34366.3	7.73	40.32	-0.058
CML322	Zm00020ab270050	34228.2	8.59	40.25	-0.053
CML322	Zm00041ab276150	34355.3	8.75	40.21	-0.106
CML322	Zm00035ab275100	34355.3	8.75	40.21	-0.106
CML322	Zm00038ab272020	34355.3	8.75	40.21	-0.106
CML322	Zm00023ab274040	34355.3	8.75	40.21	-0.106
CML322	Zm00025ab277070	40367.2	9.82	40.17	-0.326
CML322	Zm00037ab302740	30257.7	6.54	40.1	0.096
CML322	Zm00001eb241760	19923.8	6.28	39.98	0.436
CML322	Zm00036ab274250	35142.2	5.75	39.91	-0.063
CML322	Zm00020ab043970	16342.4	6.49	39.9	0.109
CML322	Zm00024ab270800	34251.2	7.73	39.89	-0.063
CML322	Zm00022ab270910	36930.1	5.87	39.88	-0.132
CML322	Zm00029ab279110	36930.1	5.87	39.88	-0.132
CML322	Zm00031ab095280	20405.9	5.82	39.86	0.09
CML322	Zm00039ab092090	20405.9	5.82	39.86	0.09
CML322	Zm00023ab094390	20405.9	5.82	39.86	0.09
CML322	Zm00038ab305170	24908.8	4.64	39.82	0.206
CML322	Zm00032ab127390	23943.8	10.58	39.79	-0.33
CML322	Zm00019ab405810	9139.44	5.61	39.63	0.302
CML322	Zm00027ab147620	25113	9.27	39.51	-0.164
CML322	Zm00037ab244780	19920.8	6.28	39.39	0.424
CML322	Zm00028ab272440	34234.1	7.73	39.3	-0.066
CML322	Zm00040ab283170	34234.1	7.73	39.3	-0.066
CML322	Zm00020ab176320	16483.2	4.81	39.23	-0.171
CML333	Zm00020ab257250	16483.2	4.81	39.23	-0.171
CML333	Zm00036ab274280	34340.3	9.12	39.12	-0.107
CML333	Zm00032ab276790	34364.3	9.09	39.12	-0.119
CML333	Zm00034ab284950	34341.3	8.75	39.12	-0.107
CML333	Zm00030ab266770	34341.3	8.75	39.12	-0.107
CML333	Zm00022ab270940	34355.3	8.75	39.12	-0.107
CML333	Zm00019ab255710	34355.3	8.75	39.12	-0.107
CML333	Zm00029ab279150	34355.3	8.75	39.12	-0.107
CML333	Zm00042ab277810	34355.3	8.75	39.12	-0.107
CML333	Zm00021ab302980	24821.6	4.51	39.06	0.229
CML333	Zm00019ab255680	39695.3	5.62	38.97	-0.071
CML333	Zm00039ab270560	34200.1	7.73	38.92	-0.063
CML333	Zm00023ab445990	20212.7	10.15	38.9	-0.096
CML333	Zm00037ab270100	34387.4	8.59	38.89	-0.098
CML333	Zm00031ab276920	34401.4	8.59	38.89	-0.098
CML333	Zm00035ab275060	34215.2	7.73	38.89	-0.067
CML333	Zm00038ab271970	34215.2	7.73	38.89	-0.067
CML333	Zm00027ab271120	34215.2	7.73	38.89	-0.067
CML333	Zm00032ab276740	34306.2	7.73	38.8	-0.064
CML333	Zm00018ab278570	34306.2	7.73	38.8	-0.064
CML333	Zm00035ab379910	20745.2	6.64	38.76	-0.141
CML333	Zm00038ab374550	20745.2	6.64	38.76	-0.141
CML333	Zm00021ab372370	20745.2	6.64	38.76	-0.141
CML333	Zm00021ab269910	34210.2	7.73	38.75	-0.066
CML333	Zm00026ab268930	34210.2	7.73	38.75	-0.066
CML333	Zm00033ab282340	34355.3	8.75	38.74	-0.101
CML333	Zm00026ab268970	34355.3	8.75	38.74	-0.101
CML333	Zm00026ab268940	34517.1	8.58	38.74	-0.242
CML333	Zm00032ab249920	19910.7	5.59	38.73	0.415
CML333	Zm00041ab252230	19910.7	5.59	38.73	0.415
CML333	Zm00031ab251920	19910.7	5.59	38.73	0.415
CML333	Zm00038ab246640	19910.7	5.59	38.73	0.415
CML333	Zm00027ab246360	19910.7	5.59	38.73	0.415
CML333	Zm00021ab245310	19910.7	5.59	38.73	0.415
CML333	Zm00025ab251460	19910.7	5.59	38.73	0.415
CML333	Zm00026ab244350	19910.7	5.59	38.73	0.415
CML333	Zm00032ab276750	34354.9	7.75	38.72	-0.26
CML333	Zm00021ab269930	36086.8	8.94	38.68	-0.338
CML333	Zm00039ab270580	34439	8.94	38.67	-0.228
CML333	Zm00024ab245910	20030.9	6.36	38.52	0.395
CML333	Zm00039ab247060	9846.19	4.87	38.52	0.463
CML333	Zm00018ab278610	34401.4	8.59	38.51	-0.092
CML333	Zm00034ab284930	34370.8	6	38.51	-0.25
CML333	Zm00035ab309710	25109.9	4.61	38.47	0.206
CML333	Zm00025ab309480	25109.9	4.61	38.47	0.206
CML333	Zm00018ab278590	34296.8	8.58	38.35	-0.25
CML333	Zm00041ab276100	34571.1	7.75	38.27	-0.255
CML333	Zm00024ab270810	34413.9	6.64	38.25	-0.276
CML52	Zm00027ab168480	8042	5.8	38.21	0.193
CML52	Zm00029ab414240	30961.3	4.88	38.16	0.132
CML52	Zm00019ab255690	34368.9	7.75	38.12	-0.26
CML52	Zm00020ab302490	18434.6	5.15	38.06	-0.148
CML52	Zm00042ab311830	25036.9	4.64	38.04	0.21
CML52	Zm00035ab275070	34571.1	7.75	38.02	-0.261
CML52	Zm00038ab271980	34571.1	7.75	38.02	-0.261
CML52	Zm00027ab271130	34571.1	7.75	38.02	-0.261
CML52	Zm00036ab274260	34455	8.94	37.94	-0.236
CML52	Zm00032ab371530	34680.6	8.56	37.94	-0.246
CML52	Zm00041ab370310	34680.6	8.56	37.94	-0.246
CML52	Zm00033ab376630	34680.6	8.56	37.94	-0.246
CML52	Zm00038ab363800	34680.6	8.56	37.94	-0.246
CML52	Zm00027ab360500	34680.6	8.56	37.94	-0.246
CML52	Zm00040ab378800	34680.6	8.56	37.94	-0.246
CML52	Zm00021ab362020	34680.6	8.56	37.94	-0.246
CML52	Zm00022ab361540	34680.6	8.56	37.94	-0.246
CML52	Zm00020ab360430	34680.6	8.56	37.94	-0.246
CML52	Zm00037ab359670	34680.6	8.56	37.94	-0.246
CML52	Zm00042ab372290	34680.6	8.56	37.94	-0.246
CML52	Zm00018ab251660	19964.8	6.03	37.94	0.396
CML52	Zm00035ab250400	19964.8	6.03	37.94	0.396
CML52	Zm00022ab245310	19964.8	6.03	37.94	0.396
CML52	Zm00023ab249180	19964.8	6.03	37.94	0.396
CML52	Zm00019ab231720	19964.8	6.03	37.94	0.396
CML52	Zm00040ab258240	19937.7	5.59	37.94	0.401
CML52	Zm00029ab251600	19937.7	5.59	37.94	0.401
CML52	Zm00036ab247710	19937.7	5.59	37.94	0.401
CML52	Zm00033ab282320	34527.1	8.58	37.71	-0.246
CML52	Zm00037ab270040	34527.1	8.58	37.71	-0.246
CML52	Zm00023ab366380	34493.3	8.56	37.69	-0.229
CML52	Zm00024ab363110	34666.5	8.56	37.68	-0.247
CML52	Zm00030ab358110	34666.5	8.56	37.68	-0.247
CML52	Zm00029ab370790	34666.5	8.56	37.68	-0.247
CML52	Zm00036ab366600	34666.5	8.56	37.68	-0.247
CML52	Zm00023ab274010	34368.9	7.75	37.65	-0.26
CML52	Zm00019ab120110	19566.1	6.27	37.64	0.299
CML52	Zm00041ab412940	30464.7	4.87	37.52	0.09
CML52	Zm00039ab405270	30464.7	4.87	37.52	0.09
CML52	Zm00038ab414150	30464.7	4.87	37.52	0.09
CML52	Zm00028ab407600	30464.7	4.87	37.52	0.09
CML52	Zm00037ab400880	30464.7	4.87	37.52	0.09
CML52	Zm00020ab270060	34599.2	7.75	37.48	-0.254
CML52	Zm00001eb265880	34615.2	7.75	37.48	-0.256
CML52	Zm00020ab245190	19893.7	5.8	37.45	0.43
CML52	Zm00030ab243620	19893.7	5.8	37.45	0.43
CML52	Zm00032ab311110	21496.2	5.16	37.43	0.104
CML52	Zm00025ab369120	34600.5	8.56	37.35	-0.236
CML52	Zm00024ab270870	41724.9	9.86	37.34	-0.112
CML52	Zm00025ab277110	41724.9	9.86	37.34	-0.112
CML52	Zm00020ab270090	41724.9	9.86	37.34	-0.112
CML52	Zm00020ab402930	22561.9	5.16	37.29	0.015
CML52	Zm00022ab462020	30922.3	4.88	37.23	0.152
CML52	Zm00020ab302520	24992.8	4.61	37.04	0.2
CML52	Zm00036ab307520	25036.9	4.61	37.04	0.212
CML52	Zm00027ab271150	34243.2	8.75	37.03	-0.101
CML69	Zm00028ab272480	34243.2	8.75	37.03	-0.101
CML69	Zm00040ab283220	34243.2	8.75	37.03	-0.101
CML69	Zm00021ab269950	34243.2	8.75	37.03	-0.101
CML69	Zm00018ab436830	22013.5	5.05	36.99	0.037
CML69	Zm00020ab423240	22013.5	5.05	36.99	0.037
CML69	Zm00030ab299360	25010.7	4.51	36.96	0.211
CML69	Zm00018ab373010	34588.4	8.56	36.88	-0.252
CML69	Zm00031ab369980	34588.4	8.56	36.88	-0.252
CML69	Zm00039ab363250	34588.4	8.56	36.88	-0.252
CML69	Zm00001eb355410	34588.4	8.56	36.88	-0.252
CML69	Zm00030ab145830	22097.8	9.71	36.87	-0.101
CML69	Zm00029ab151010	22097.8	9.71	36.87	-0.101
CML69	Zm00024ab148440	22111.8	9.71	36.87	-0.091
CML69	Zm00019ab363020	12505.9	5.5	36.87	-0.089
CML69	Zm00037ab379760	12505.9	5.5	36.87	-0.089
CML69	Zm00030ab266740	34586.1	8.58	36.78	-0.264
CML69	Zm00031ab276900	36163.8	8.69	36.76	-0.368
CML69	Zm00022ab270920	35178.8	5.66	36.75	-0.245
CML69	Zm00029ab279130	35178.8	5.66	36.75	-0.245
CML69	Zm00034ab318990	24889.7	4.64	36.73	0.235
CML69	Zm00042ab277790	34599.2	7.75	36.62	-0.255
CML69	Zm00025ab277080	34645.2	7.75	36.62	-0.271
CML69	Zm00032ab414270	22562.8	5.16	36.61	-0.021
CML69	Zm00033ab316140	24966.7	4.64	36.56	0.213
CML69	Zm00033ab154120	22398.1	9.49	36.5	-0.063
CML69	Zm00027ab402500	22590.9	5.33	36.35	-0.025
CML69	Zm00022ab125610	20705.6	6.36	36.26	0.374
CML69	Zm00028ab272460	34557.1	8.58	36.25	-0.253
CML69	Zm00040ab283200	34557.1	8.58	36.25	-0.253
CML69	Zm00001eb265900	44480.9	9.14	36.21	-0.094
CML69	Zm00026ab358780	34594.4	8.56	36.2	-0.258
CML69	Zm00019ab343140	34594.4	8.56	36.2	-0.258
CML69	Zm00035ab369020	34578.4	8.56	36.13	-0.249
CML69	Zm00028ab364990	34578.4	8.56	36.13	-0.249
CML69	Zm00040ab155820	22084.8	9.6	36.1	-0.1
CML69	Zm00031ab151140	22098.8	9.6	36.1	-0.101
CML69	Zm00028ab149200	22098.8	9.6	36.1	-0.101
CML69	Zm00021ab147090	22098.8	9.6	36.1	-0.101
CML69	Zm00025ab151260	22098.8	9.6	36.1	-0.101
CML69	Zm00026ab146740	22098.8	9.6	36.1	-0.101
CML69	Zm00020ab147180	22098.8	9.6	36.1	-0.101
CML69	Zm00036ab150000	22098.8	9.6	36.1	-0.101
CML69	Zm00042ab150430	22114.8	9.6	36.1	-0.114
CML69	Zm00034ab422210	30468.7	4.87	36.07	0.099
CML69	Zm00018ab415980	30468.7	4.87	36.07	0.099
CML69	Zm00031ab413220	30468.7	4.87	36.07	0.099
CML69	Zm00033ab420280	30468.7	4.87	36.07	0.099
CML69	Zm00035ab412030	30468.7	4.87	36.07	0.099
CML69	Zm00040ab422460	30468.7	4.87	36.07	0.099
CML69	Zm00021ab403700	30468.7	4.87	36.07	0.099
Il14H	Zm00023ab408270	30468.7	4.87	36.07	0.099
Il14H	Zm00024ab405750	30468.7	4.87	36.07	0.099
Il14H	Zm00025ab412680	30468.7	4.87	36.07	0.099
Il14H	Zm00026ab399540	30468.7	4.87	36.07	0.099
Il14H	Zm00036ab408090	30468.7	4.87	36.07	0.099
Il14H	Zm00001eb298320	25012.8	4.61	36.06	0.214
Il14H	Zm00039ab270600	44527	9.06	36.03	-0.088
Il14H	Zm00026ab301600	22002.7	5.63	35.82	0.08
Il14H	Zm00034ab460590	7979.62	4.12	35.8	-0.057
Il14H	Zm00034ab155160	22126.9	9.6	35.73	-0.09
Il14H	Zm00039ab147410	22126.9	9.6	35.73	-0.09
Il14H	Zm00038ab148640	22126.9	9.6	35.73	-0.09
Il14H	Zm00001eb145860	22126.9	9.6	35.73	-0.09
Il14H	Zm00022ab147370	22126.9	9.6	35.73	-0.09
Il14H	Zm00023ab149840	22126.9	9.6	35.73	-0.09
Il14H	Zm00037ab146520	22126.9	9.6	35.73	-0.09
Il14H	Zm00039ab304390	24971.8	4.53	35.69	0.229
Il14H	Zm00018ab312570	21986.7	5.63	35.64	0.102
Il14H	Zm00035ab309690	21986.7	5.63	35.64	0.102
Il14H	Zm00038ab305150	21986.7	5.63	35.64	0.102
Il14H	Zm00028ab306020	21986.7	5.63	35.64	0.102
Il14H	Zm00029ab312570	22016.8	5.63	35.64	0.09
Il14H	Zm00001eb397370	30596.8	4.87	35.62	0.103
Il14H	Zm00030ab399920	30596.8	4.87	35.62	0.103
Il14H	Zm00027ab303510	24909.7	4.64	35.62	0.207
Il14H	Zm00029ab312590	24909.7	4.64	35.62	0.207
Il14H	Zm00031ab310070	24939.8	4.64	35.62	0.218
Il14H	Zm00028ab306050	24939.8	4.64	35.62	0.218
Il14H	Zm00021ab302940	21993.8	5.16	35.61	0.157
Il14H	Zm00030ab299330	21993.8	5.16	35.61	0.157
Il14H	Zm00029ab312560	21993.8	5.16	35.61	0.157
Il14H	Zm00027ab303500	22146.8	5.13	35.52	0.07
Il14H	Zm00033ab282350	33720.4	8.56	35.45	-0.213
Il14H	Zm00024ab270880	33720.4	8.56	35.45	-0.213
Il14H	Zm00020ab270100	33721.4	7.76	35.45	-0.213
Il14H	Zm00033ab124250	28062.8	6.74	35.42	0.356
Il14H	Zm00039ab304350	21617.2	4.92	35.42	0.052
Il14H	Zm00019ab286200	20305.3	4.57	35.37	0.029
Il14H	Zm00032ab276800	33508.2	7.76	35.34	-0.21
Il14H	Zm00026ab268990	33508.2	7.76	35.34	-0.21
Il14H	Zm00018ab278620	33637.3	7.76	35.34	-0.212
Il14H	Zm00035ab275110	33637.3	7.76	35.34	-0.212
Il14H	Zm00034ab284970	33621.2	7.77	35.33	-0.21
Il14H	Zm00039ab270610	33621.2	7.77	35.33	-0.21
Il14H	Zm00030ab266780	33621.2	7.77	35.33	-0.21
Il14H	Zm00042ab277820	33621.2	7.77	35.33	-0.21
Il14H	Zm00023ab306920	24642.5	4.53	35.22	0.243
Il14H	Zm00024ab303950	24642.5	4.53	35.22	0.243
Ki11	Zm00019ab440070	12974.4	10.15	35.19	-0.585
Ki11	Zm00025ab277120	33692.3	8.56	35.18	-0.221
Ki11	Zm00040ab317450	24879.6	4.64	35.12	0.217
Ki11	Zm00031ab310040	21755.5	5.16	35.05	0.115
Ki11	Zm00034ab028410	17445	5.86	35.01	0.373
Ki11	Zm00001eb026860	17445	5.86	35.01	0.373
Ki11	Zm00028ab027220	17445	5.86	35.01	0.373
Ki11	Zm00040ab028550	17445	5.86	35.01	0.373
Ki11	Zm00023ab027710	17445	5.86	35.01	0.373
Ki11	Zm00025ab027900	17445	5.86	35.01	0.373
Ki11	Zm00019ab026740	17445	5.86	35.01	0.373
Ki11	Zm00029ab027380	17445	5.86	35.01	0.373
Ki11	Zm00042ab027290	17445	5.86	35.01	0.373
Ki11	Zm00034ab254050	18269.5	4.94	35.01	0.054
Ki11	Zm00035ab247110	18269.5	4.94	35.01	0.054
Ki11	Zm00028ab245980	18269.5	4.94	35.01	0.054
Ki11	Zm00040ab255220	18269.5	4.94	35.01	0.054
Ki11	Zm00022ab242150	18269.5	4.94	35.01	0.054
Ki11	Zm00020ab242090	18269.5	4.94	35.01	0.054
Ki11	Zm00029ab248400	18269.5	4.94	35.01	0.054
Ki11	Zm00037ab241720	18269.5	4.94	35.01	0.054
Ki11	Zm00031ab248840	18270.4	4.8	35.01	0.054
Ki11	Zm00021ab242020	18270.4	4.8	35.01	0.054
Ki11	Zm00034ab318970	21743.5	5.83	34.96	0.137
Ki11	Zm00021ab093930	53425.8	8.72	34.95	-0.167
Ki11	Zm00032ab121300	28434.3	6.74	34.93	0.375
Ki11	Zm00034ab125460	28434.3	6.74	34.93	0.375
Ki11	Zm00001eb118270	28434.3	6.74	34.93	0.375
Ki11	Zm00022ab303540	24987.8	4.53	34.93	0.218
Ki11	Zm00031ab276930	33692.3	8.56	34.91	-0.221
Ki11	Zm00036ab274290	33692.3	8.56	34.91	-0.221
Ki11	Zm00023ab121370	27781.6	7.12	34.83	0.402
Ki11	Zm00029ab121500	27781.6	7.12	34.83	0.402
Ki11	Zm00036ab307510	21966.7	5.03	34.77	0.124
Ki11	Zm00027ab271170	33409	6.76	34.67	-0.197
Ki11	Zm00028ab272490	33409	6.76	34.67	-0.197
Ki11	Zm00040ab283230	33409	6.76	34.67	-0.197
Ki11	Zm00021ab269960	33409	6.76	34.67	-0.197
Ki11	Zm00022ab270950	33409	6.76	34.67	-0.197
Ki11	Zm00019ab255720	33409	6.76	34.67	-0.197
Ki11	Zm00029ab279160	33409	6.76	34.67	-0.197
Ki11	Zm00037ab270120	33409	6.76	34.67	-0.197
Ki3	Zm00024ab303920	21982.7	5.84	34.58	0.071
Ki3	Zm00031ab310050	21928.7	5.83	34.32	0.127
Ki3	Zm00035ab150280	22138.8	9.6	34.23	-0.109
Ki3	Zm00030ab299340	22040.8	5.63	34.06	0.079
Ki3	Zm00024ab095390	53831	8.22	34.05	-0.177
Ki3	Zm00034ab099530	42456.1	8.31	34.02	-0.176
Ki3	Zm00023ab274050	33788.4	8.58	33.9	-0.213
Ki3	Zm00019ab286180	21778.7	6.29	33.89	0.178
Ki3	Zm00032ab027440	17479	5.86	33.85	0.367
Ki3	Zm00041ab027930	17479	5.86	33.85	0.367
Ki3	Zm00018ab028340	17479	5.86	33.85	0.367
Ki3	Zm00031ab027730	17479	5.86	33.85	0.367
Ki3	Zm00033ab028170	17479	5.86	33.85	0.367
Ki3	Zm00035ab027470	17479	5.86	33.85	0.367
Ki3	Zm00038ab027960	17479	5.86	33.85	0.367
Ki3	Zm00027ab026830	17479	5.86	33.85	0.367
Ki3	Zm00021ab026830	17479	5.86	33.85	0.367
Ki3	Zm00022ab027830	17479	5.86	33.85	0.367
Ki3	Zm00024ab027100	17479	5.86	33.85	0.367
Ki3	Zm00020ab026940	17479	5.86	33.85	0.367
Ki3	Zm00030ab026800	17479	5.86	33.85	0.367
Ki3	Zm00039ab304360	21963.7	6.14	33.77	0.052
Ki3	Zm00021ab302950	21941.7	5.84	33.77	0.05
Ki3	Zm00027ab243420	18398.6	4.94	33.68	0.051
Ki3	Zm00030ab240340	18398.6	4.94	33.68	0.051
Ki3	Zm00032ab090310	17103.1	6.07	33.66	-0.239
Ki3	Zm00034ab092430	17103.1	6.07	33.66	-0.239
Ki3	Zm00033ab091600	17103.1	6.07	33.66	-0.239
Ki3	Zm00035ab089990	17103.1	6.07	33.66	-0.239
Ki3	Zm00038ab089400	17103.1	6.07	33.66	-0.239
Ki3	Zm00027ab087680	17103.1	6.07	33.66	-0.239
Ki3	Zm00001eb087160	17103.1	6.07	33.66	-0.239
Ki3	Zm00040ab093300	17103.1	6.07	33.66	-0.239
Ki3	Zm00025ab089780	17103.1	6.07	33.66	-0.239
Ki3	Zm00019ab085270	17103.1	6.07	33.66	-0.239
Ki3	Zm00029ab089290	17103.1	6.07	33.66	-0.239
Ki3	Zm00037ab087720	17103.1	6.07	33.66	-0.239
Ki3	Zm00042ab088870	17103.1	6.07	33.66	-0.239
Ki3	Zm00037ab302750	22071.7	5.28	33.66	0.031
Ki3	Zm00041ab249100	18297.5	4.94	33.62	0.068
Ki3	Zm00039ab243790	18297.5	4.94	33.62	0.068
Ki3	Zm00038ab243610	18297.5	4.94	33.62	0.068
Ki3	Zm00025ab248230	18297.5	4.94	33.62	0.068
Ki3	Zm00026ab241380	18297.5	4.94	33.62	0.068
Ki3	Zm00019ab228600	18297.5	4.94	33.62	0.068
Ki3	Zm00036ab244730	18297.5	4.94	33.62	0.068
Ki3	Zm00042ab249470	18297.5	4.94	33.62	0.068
Ky21	Zm00022ab303520	22186.8	5.14	33.55	0.014
Ky21	Zm00032ab435150	22186.6	4.86	33.55	0.093
Ky21	Zm00034ab443090	22186.6	4.86	33.55	0.093
Ky21	Zm00031ab433840	22186.6	4.86	33.55	0.093
Ky21	Zm00026ab419340	22186.6	4.86	33.55	0.093
Ky21	Zm00042ab436770	22186.6	4.86	33.55	0.093
Ky21	Zm00023ab246140	18398.7	5.2	33.44	0.049
Ky21	Zm00024ab243120	18398.7	5.2	33.44	0.049
Ky21	Zm00029ab435280	21097.4	4.86	33.38	0.015
Ky21	Zm00032ab311120	21941.7	5.84	33.36	0.05
Ky21	Zm00040ab255980	19343.3	5.81	33.33	-0.082
Ky21	Zm00027ab439500	10175	6.55	33.15	-0.424
Ky21	Zm00034ab025140	14311.8	5.53	33.11	-0.099
Ky21	Zm00033ab011140	14311.8	5.53	33.11	-0.099
Ky21	Zm00033ab025180	14311.8	5.53	33.11	-0.099
Ky21	Zm00033ab111370	14311.8	5.53	33.11	-0.099
Ky21	Zm00021ab304700	14311.8	5.53	33.11	-0.099
Ky21	Zm00024ab124040	14311.8	5.53	33.11	-0.099
Ky21	Zm00036ab443000	14311.8	5.53	33.11	-0.099
Ky21	Zm00042ab071800	14311.8	5.53	33.11	-0.099
Ky21	Zm00019ab440060	21668.4	6.05	33.07	0.097
Ky21	Zm00020ab302500	21668.4	6.05	33.07	0.097
Ky21	Zm00042ab311810	21668.4	6.05	33.07	0.097
Ky21	Zm00042ab392710	16758.6	6.82	32.87	-0.144
Ky21	Zm00030ab123920	18967.5	6.58	32.85	0.317
Ky21	Zm00029ab127860	18967.5	6.58	32.85	0.317
Ky21	Zm00028ab328220	24076.1	9.24	32.73	-0.034
Ky21	Zm00032ab127420	19255.7	6.02	32.72	0.271
Ky21	Zm00032ab126950	39153.6	5.09	32.72	0.312
Ky21	Zm00001eb051440	13952.3	5.22	32.67	-0.134
Ky21	Zm00018ab121540	28337.2	7.08	32.64	0.337
Ky21	Zm00041ab089610	13941.5	4.83	32.59	-0.163
Ky21	Zm00018ab089710	13941.5	4.83	32.59	-0.163
Ky21	Zm00031ab090590	13941.5	4.83	32.59	-0.163
Ky21	Zm00039ab087800	13941.5	4.83	32.59	-0.163
Ky21	Zm00028ab088680	13941.5	4.83	32.59	-0.163
Ky21	Zm00021ab087370	13941.5	4.83	32.59	-0.163
Ky21	Zm00022ab087930	13941.5	4.83	32.59	-0.163
Ky21	Zm00023ab089510	13941.5	4.83	32.59	-0.163
Ky21	Zm00024ab088720	13941.5	4.83	32.59	-0.163
Ky21	Zm00026ab087440	13941.5	4.83	32.59	-0.163
Ky21	Zm00020ab088210	13941.5	4.83	32.59	-0.163
Ky21	Zm00030ab086760	13941.5	4.83	32.59	-0.163
Ky21	Zm00034ab036430	20759.6	6.42	32.56	0.215
Ky21	Zm00038ab035540	20759.6	6.42	32.56	0.215
Ky21	Zm00038ab035550	20759.6	6.42	32.56	0.215
Ky21	Zm00025ab036110	20759.6	6.42	32.56	0.215
Ky21	Zm00028ab328210	27011.2	8.99	32.52	-0.173
Ky21	Zm00035ab063130	19400.8	9.15	32.51	-0.076
Ky21	Zm00039ab062340	19400.8	9.15	32.51	-0.076
Ky21	Zm00028ab062530	19400.8	9.15	32.51	-0.076
Ky21	Zm00040ab065460	19400.8	9.15	32.51	-0.076
M162W	Zm00025ab063430	19400.8	9.15	32.51	-0.076
M162W	Zm00032ab391570	16500.4	6.25	32.51	-0.08
M162W	Zm00041ab035710	21405.2	6.28	32.41	0.159
M162W	Zm00040ab036610	21405.2	6.28	32.41	0.159
M162W	Zm00019ab033970	21405.2	6.28	32.41	0.159
M162W	Zm00029ab035590	21405.2	6.28	32.41	0.159
M162W	Zm00018ab393540	16528.5	6.82	32.28	-0.119
M162W	Zm00022ab110720	19166.3	9.68	32.13	0.113
M162W	Zm00018ab248670	13846.6	5.03	32.03	0.2
M162W	Zm00001eb238830	13846.6	5.03	32.03	0.2
M162W	Zm00042ab112130	19139.3	9.68	31.96	0.114
M162W	Zm00038ab052950	11051.2	10.52	31.92	-0.481
M162W	Zm00018ab312590	20526.9	4.19	31.86	0.245
M162W	Zm00025ab309470	21981.7	6.05	31.82	0.094
M162W	Zm00038ab305140	14443.9	4.32	31.79	-0.078
M162W	Zm00038ab111680	18775.9	9.38	31.78	0.137
M162W	Zm00041ab390720	16744.6	6.82	31.65	-0.146
M162W	Zm00034ab380030	29867	6.17	31.58	-0.224
M162W	Zm00032ab035620	21259.1	6.48	31.57	0.176
M162W	Zm00041ab113010	19125.3	9.68	31.51	0.102
M162W	Zm00033ab114870	19125.3	9.68	31.51	0.102
M162W	Zm00039ab110150	19125.3	9.68	31.51	0.102
M162W	Zm00028ab111510	19125.3	9.68	31.51	0.102
M162W	Zm00040ab116600	19125.3	9.68	31.51	0.102
M162W	Zm00034ab065720	19659.1	8.14	31.44	-0.077
M162W	Zm00036ab063760	19659.1	8.14	31.44	-0.077
M162W	Zm00018ab127960	18454	7.02	31.3	0.341
M162W	Zm00035ab127720	18454	7.02	31.3	0.341
M162W	Zm00027ab125040	18454	7.02	31.3	0.341
M162W	Zm00040ab132010	18454	7.02	31.3	0.341
M162W	Zm00025ab127680	18454	7.02	31.3	0.341
M162W	Zm00020ab124910	18454	7.02	31.3	0.341
M162W	Zm00042ab127190	18454	7.02	31.3	0.341
M162W	Zm00020ab034730	21241.1	6.48	31.15	0.177
M162W	Zm00018ab112370	19095.3	9.68	31.14	0.104
M162W	Zm00031ab113270	19095.3	9.68	31.14	0.104
M162W	Zm00027ab109920	19095.3	9.68	31.14	0.104
M162W	Zm00021ab109830	19095.3	9.68	31.14	0.104
M162W	Zm00025ab113010	19095.3	9.68	31.14	0.104
M162W	Zm00019ab106170	19095.3	9.68	31.14	0.104
M162W	Zm00030ab109290	19095.3	9.68	31.14	0.104
M162W	Zm00029ab112550	19095.3	9.68	31.14	0.104
M162W	Zm00036ab112770	19095.3	9.68	31.14	0.104
M162W	Zm00037ab109270	19095.3	9.68	31.14	0.104
M162W	Zm00025ab389740	16527.4	6.82	31.14	-0.121
M37W	Zm00025ab036120	21369.2	6.48	31.05	0.159
M37W	Zm00033ab397410	16514.4	6.82	31.03	-0.121
M37W	Zm00035ab389690	16514.4	6.82	31.03	-0.121
M37W	Zm00038ab391440	16514.4	6.82	31.03	-0.121
M37W	Zm00028ab385720	16514.4	6.82	31.03	-0.121
M37W	Zm00040ab399720	16514.4	6.82	31.03	-0.121
M37W	Zm00036ab069200	23147.8	5.74	30.96	0.221
M37W	Zm00034ab131850	18439.9	6.57	30.93	0.343
M37W	Zm00039ab124940	18439.9	6.57	30.93	0.343
M37W	Zm00028ab126800	18439.9	6.57	30.93	0.343
M37W	Zm00021ab124950	18439.9	6.57	30.93	0.343
M37W	Zm00032ab203880	19803.1	6.04	30.88	-0.371
M37W	Zm00018ab204800	19218.6	6.49	30.87	-0.361
M37W	Zm00031ab204830	19218.6	6.49	30.87	-0.361
M37W	Zm00033ab209300	19218.6	6.49	30.87	-0.361
M37W	Zm00027ab200390	19218.6	6.49	30.87	-0.361
M37W	Zm00001eb197140	19218.6	6.49	30.87	-0.361
M37W	Zm00026ab199110	19218.6	6.49	30.87	-0.361
M37W	Zm00033ab209510	19111.4	5.86	30.85	-0.363
M37W	Zm00024ab200610	19111.4	5.86	30.85	-0.363
M37W	Zm00031ab390240	16499.4	6.82	30.72	-0.136
M37W	Zm00038ab327490	21488.7	5.86	30.7	-0.187
M37W	Zm00038ab327480	22992.7	6.75	30.68	-0.075
M37W	Zm00029ab204340	19117.4	5.87	30.59	-0.359
M37W	Zm00024ab111110	19147.3	9.68	30.49	0.09
M37W	Zm00032ab112610	19153.3	9.29	30.49	0.088
M37W	Zm00039ab035060	20703.5	6.48	30.42	0.187
M37W	Zm00031ab128570	18754.2	6.28	30.36	0.309
M37W	Zm00033ab130650	18754.2	6.28	30.36	0.309
M37W	Zm00023ab127470	18754.2	6.28	30.36	0.309
M37W	Zm00026ab124260	18754.2	6.28	30.36	0.309
M37W	Zm00037ab124390	18754.2	6.28	30.36	0.309
M37W	Zm00041ab063140	19429.8	8.14	30.27	-0.067
M37W	Zm00031ab000460	22731.4	9.12	30.26	-0.119
M37W	Zm00031ab064350	19601	9.15	30.15	-0.06
M37W	Zm00033ab064970	19601	9.15	30.15	-0.06
M37W	Zm00038ab063650	19601	9.15	30.15	-0.06
M37W	Zm00001eb061870	19601	9.15	30.15	-0.06
M37W	Zm00022ab062390	19601	9.15	30.15	-0.06
M37W	Zm00024ab062720	19601	9.15	30.15	-0.06
M37W	Zm00023ab063750	19602	8.14	30.05	-0.06
M37W	Zm00026ab062040	19602	8.14	30.05	-0.06
M37W	Zm00020ab062400	19602	8.14	30.05	-0.06
M37W	Zm00030ab061700	19602	8.14	30.05	-0.06
M37W	Zm00029ab063550	19602	8.14	30.05	-0.06
M37W	Zm00037ab061900	19602	8.14	30.05	-0.06
M37W	Zm00042ab063390	19608	7.03	30.05	-0.06
Mo18W	Zm00032ab247040	18382.6	4.94	29.8	0.054
Mo18W	Zm00039ab374010	22082.6	7.14	29.49	-0.122
Mo18W	Zm00035ab112240	19112.3	9.68	29.48	0.147
Mo18W	Zm00028ab120670	21678.4	5.11	29.43	0.504
Mo18W	Zm00031ab205040	19817.2	6.04	29.31	-0.37
Mo18W	Zm00035ab203770	19817.2	6.04	29.31	-0.37
Mo18W	Zm00039ab201360	19817.2	6.04	29.31	-0.37
Mo18W	Zm00027ab200590	19817.2	6.04	29.31	-0.37
Mo18W	Zm00042ab205650	19817.2	6.04	29.31	-0.37
Mo18W	Zm00022ab334530	21665.4	6.82	29.3	0.086
Mo18W	Zm00036ab090010	18057.4	9.45	29.25	-0.505
Mo18W	Zm00032ab171450	20188.3	6.65	29.04	-0.004
Mo18W	Zm00026ab091790	18907.2	6.06	29.01	0.154
Mo18W	Zm00032ab064210	19582	8.15	28.93	-0.053
Mo18W	Zm00018ab064110	19582	8.15	28.93	-0.053
Mo18W	Zm00027ab062410	19582	8.15	28.93	-0.053
Mo18W	Zm00021ab062260	19582	8.15	28.93	-0.053
Mo18W	Zm00019ab060090	19582	8.15	28.93	-0.053
Mo18W	Zm00031ab446840	14258.7	5.25	28.93	-0.048
Mo18W	Zm00031ab449140	14258.7	5.25	28.93	-0.048
Mo18W	Zm00033ab106460	14258.7	5.25	28.93	-0.048
Mo18W	Zm00024ab177430	14258.7	5.25	28.93	-0.048
Mo18W	Zm00024ab206060	14258.7	5.25	28.93	-0.048
Mo18W	Zm00024ab305050	14258.7	5.25	28.93	-0.048
Mo18W	Zm00042ab313010	14258.7	5.25	28.93	-0.048
Mo18W	Zm00030ab437090	14362.9	5.31	28.92	0.273
Mo18W	Zm00037ab438140	14362.9	5.31	28.92	0.273
Mo18W	Zm00023ab202980	19771.1	6.04	28.88	-0.39
Mo18W	Zm00018ab344620	11990.4	9.21	28.83	-0.038
Mo18W	Zm00031ab342290	11990.4	9.21	28.83	-0.038
Mo18W	Zm00039ab335440	11990.4	9.21	28.83	-0.038
Mo18W	Zm00001eb328700	11990.4	9.21	28.83	-0.038
Mo18W	Zm00028ab337350	11990.4	9.21	28.83	-0.038
Mo18W	Zm00040ab349930	11990.4	9.21	28.83	-0.038
Mo18W	Zm00021ab334560	11990.4	9.21	28.83	-0.038
Mo18W	Zm00026ab034070	21540.4	6.53	28.69	0.168
Mo18W	Zm00040ab125830	21644.3	5.11	28.64	0.512
Mo18W	Zm00021ab118650	21644.3	5.11	28.64	0.512
Mo18W	Zm00025ab121530	21644.3	5.11	28.64	0.512
Mo18W	Zm00026ab118350	21644.3	5.11	28.64	0.512
Mo18W	Zm00020ab118890	21644.3	5.11	28.64	0.512
Mo18W	Zm00030ab118180	21644.3	5.11	28.64	0.512
Mo18W	Zm00036ab121280	21644.3	5.11	28.64	0.512
Mo18W	Zm00037ab118250	21644.3	5.11	28.64	0.512
Mo18W	Zm00042ab121290	21644.3	5.11	28.64	0.512
Ms71	Zm00021ab200010	19039.2	5.87	28.58	-0.365
Ms71	Zm00001eb375640	16554.5	6.9	28.53	-0.131
Ms71	Zm00041ab128350	34745.7	4.65	28.31	0.453
Ms71	Zm00031ab127860	34745.7	4.65	28.31	0.453
Ms71	Zm00025ab127210	34745.7	4.65	28.31	0.453
Ms71	Zm00041ab122160	21771.5	5.11	28.17	0.539
Ms71	Zm00035ab121590	21771.5	5.11	28.17	0.539
Ms71	Zm00027ab118840	21771.5	5.11	28.17	0.539
Ms71	Zm00019ab114780	21771.5	5.11	28.17	0.539
Ms71	Zm00034ab176610	20074.2	6.65	27.97	0.001
Ms71	Zm00018ab172180	20074.2	6.65	27.97	0.001
Ms71	Zm00040ab177520	20074.2	6.65	27.97	0.001
Ms71	Zm00023ab170800	20074.2	6.65	27.97	0.001
Ms71	Zm00037ab167480	20074.2	6.65	27.97	0.001
Ms71	Zm00042ab171810	20074.2	6.65	27.97	0.001
Ms71	Zm00031ab122240	22201	5.11	27.92	0.522
Ms71	Zm00039ab119030	22201	5.11	27.92	0.522
Ms71	Zm00022ab119670	21819.5	5.13	27.9	0.483
Ms71	Zm00030ab066880	19511.9	6.28	27.85	0.256
Ms71	Zm00018ab205040	19099.3	5.87	27.7	-0.344
Ms71	Zm00028ab203120	19099.3	5.87	27.7	-0.344
Ms71	Zm00040ab210980	19099.3	5.87	27.7	-0.344
Ms71	Zm00026ab199290	19099.3	5.87	27.7	-0.344
Ms71	Zm00030ab198670	19099.3	5.87	27.7	-0.344
Ms71	Zm00036ab202860	19099.3	5.87	27.7	-0.344
Ms71	Zm00019ab187220	19817.2	6.04	27.64	-0.37
Ms71	Zm00039ab124420	34366.2	4.65	27.63	0.436
Ms71	Zm00028ab126350	34366.2	4.65	27.63	0.436
Ms71	Zm00040ab131550	34366.2	4.65	27.63	0.436
Ms71	Zm00019ab119760	34493.4	4.65	27.58	0.444
Ms71	Zm00034ab131320	34507.4	4.65	27.58	0.445
Ms71	Zm00027ab124560	34507.4	4.65	27.58	0.445
Ms71	Zm00020ab199750	18392.5	6.43	27.4	-0.36
Ms71	Zm00026ab086530	17433.7	7.97	27.22	0.279
Ms71	Zm00038ab120750	21986.8	5.11	26.88	0.551
Ms71	Zm00026ab332030	21683.4	6.82	26.81	0.072
Ms71	Zm00035ab341920	21640.3	6.82	26.75	0.075
Ms71	Zm00020ab333000	21640.3	6.82	26.75	0.075
Ms71	Zm00027ab333560	21666.4	6.82	26.75	0.098
Ms71	Zm00024ab335480	21666.4	6.82	26.75	0.098
Ms71	Zm00036ab338980	21666.4	6.82	26.75	0.098
Ms71	Zm00042ab343750	21666.4	6.82	26.75	0.098
Ms71	Zm00034ab351060	21668.4	6.82	26.75	0.087
Ms71	Zm00038ab336370	21668.4	6.82	26.75	0.087
Ms71	Zm00019ab316580	21694.5	6.82	26.75	0.111
Ms71	Zm00022ab125180	33219.9	4.65	26.75	0.4
Ms71	Zm00030ab123510	33219.9	4.65	26.75	0.4
Ms71	Zm00029ab127370	33219.9	4.65	26.75	0.4
Ms71	Zm00038ab200170	19160.5	6.29	26.72	-0.371
Ms71	Zm00042ab126660	33347.1	4.65	26.7	0.41
Ms71	Zm00033ab130180	33559.4	4.65	26.61	0.429
NC350	Zm00035ab127320	33559.4	4.65	26.61	0.429
NC350	Zm00021ab124410	33559.4	4.65	26.61	0.429
NC350	Zm00024ab125630	33559.4	4.65	26.61	0.429
NC350	Zm00020ab124410	33559.4	4.65	26.61	0.429
NC350	Zm00036ab126970	33559.4	4.65	26.61	0.429
NC350	Zm00028ab202790	19094.4	6.29	26.44	-0.346
NC350	Zm00040ab210530	19094.4	6.29	26.44	-0.346
NC350	Zm00033ab176270	20117.2	6.36	26.37	0.029
NC350	Zm00022ab199840	19189.5	6.29	26.34	-0.381
NC350	Zm00018ab127500	34694.6	4.65	26.26	0.43
NC350	Zm00038ab126430	34694.6	4.65	26.26	0.43
NC350	Zm00001eb123800	34694.6	4.65	26.26	0.43
NC350	Zm00034ab209400	19805.2	6.04	26.25	-0.351
NC350	Zm00041ab205850	19805.2	6.04	26.25	-0.351
NC350	Zm00038ab200350	19805.2	6.04	26.25	-0.351
NC350	Zm00001eb197310	19805.2	6.04	26.25	-0.351
NC350	Zm00025ab204800	19805.2	6.04	26.25	-0.351
NC350	Zm00037ab199340	19805.2	6.04	26.25	-0.351
NC350	Zm00022ab035150	21310	6.28	26.03	0.147
NC350	Zm00023ab126980	33419.1	4.65	25.98	0.386
NC350	Zm00020ab087330	20590.3	7.95	25.93	0.337
NC350	Zm00024ab200470	19150.4	6.22	25.91	-0.368
NC350	Zm00035ab315970	34988.3	8.48	25.88	0.12
NC350	Zm00018ab454420	12370.6	4.79	25.85	0.136
NC350	Zm00039ab442570	12370.6	4.79	25.85	0.136
NC350	Zm00038ab443590	12370.6	4.79	25.85	0.136
NC350	Zm00026ab123790	33744.6	4.65	25.84	0.416
NC350	Zm00037ab123990	33744.6	4.65	25.84	0.416
NC350	Zm00029ab344050	21658.4	6.82	25.77	0.066
NC350	Zm00034ab091520	17608.9	8.89	25.73	0.291
NC350	Zm00018ab088850	17608.9	8.89	25.73	0.291
NC350	Zm00031ab089680	17608.9	8.89	25.73	0.291
NC350	Zm00027ab086770	17608.9	8.89	25.73	0.291
NC350	Zm00030ab085940	17608.9	8.89	25.73	0.291
NC350	Zm00033ab004090	27885.2	5.37	25.73	0.262
NC350	Zm00028ab003720	27885.2	5.37	25.73	0.262
NC350	Zm00037ab003840	27974.3	5.63	25.69	0.243
NC350	Zm00037ab332960	21552.3	6.82	25.66	0.104
NC350	Zm00041ab342060	21711.4	6.82	25.62	0.084
NC350	Zm00033ab348500	21711.4	6.82	25.62	0.084
NC350	Zm00025ab341200	21711.4	6.82	25.62	0.084
NC350	Zm00032ab343720	21737.5	6.82	25.62	0.107
NC350	Zm00023ab338300	21737.5	6.82	25.62	0.107
NC350	Zm00030ab330820	21737.5	6.82	25.62	0.107
NC358	Zm00031ab051890	7904.58	6.02	25.53	-0.03
NC358	Zm00031ab425030	7904.58	6.02	25.53	-0.03
NC358	Zm00021ab415730	7904.58	6.02	25.53	-0.03
NC358	Zm00040ab443440	13391.5	4.61	25.49	-0.102
NC358	Zm00031ab003950	27844.2	5.37	25.48	0.248
NC358	Zm00031ab003960	27844.2	5.37	25.48	0.248
NC358	Zm00001eb003590	27844.2	5.37	25.48	0.248
NC358	Zm00026ab003750	27844.2	5.37	25.48	0.248
NC358	Zm00026ab003760	27844.2	5.37	25.48	0.248
NC358	Zm00041ab004250	27915.2	5.37	25.43	0.253
NC358	Zm00021ab003910	27915.2	5.37	25.43	0.253
NC358	Zm00023ab004360	27915.2	5.37	25.43	0.253
NC358	Zm00025ab004190	27915.2	5.37	25.43	0.253
NC358	Zm00042ab004110	27915.2	5.37	25.43	0.253
NC358	Zm00027ab168450	19845	6.36	25.42	0.03
NC358	Zm00019ab156840	19845	6.36	25.42	0.03
NC358	Zm00024ab003840	27961.3	5.37	25.42	0.264
NC358	Zm00035ab450330	14566	9.22	25.4	-0.151
NC358	Zm00028ab445520	14566	9.22	25.4	-0.151
NC358	Zm00040ab461150	14566	9.22	25.4	-0.151
NC358	Zm00032ab094760	18879.2	5.75	25.39	0.16
NC358	Zm00034ab097220	18879.2	5.75	25.39	0.16
NC358	Zm00041ab094320	18879.2	5.75	25.39	0.16
NC358	Zm00018ab093980	18879.2	5.75	25.39	0.16
NC358	Zm00031ab095320	18879.2	5.75	25.39	0.16
NC358	Zm00033ab096250	18879.2	5.75	25.39	0.16
NC358	Zm00035ab094050	18879.2	5.75	25.39	0.16
NC358	Zm00039ab092110	18879.2	5.75	25.39	0.16
NC358	Zm00038ab093700	18879.2	5.75	25.39	0.16
NC358	Zm00027ab092210	18879.2	5.75	25.39	0.16
NC358	Zm00001eb091370	18879.2	5.75	25.39	0.16
NC358	Zm00028ab093010	18879.2	5.75	25.39	0.16
NC358	Zm00040ab097920	18879.2	5.75	25.39	0.16
NC358	Zm00021ab091690	18879.2	5.75	25.39	0.16
NC358	Zm00022ab092140	18879.2	5.75	25.39	0.16
NC358	Zm00023ab094410	18879.2	5.75	25.39	0.16
NC358	Zm00024ab093270	18879.2	5.75	25.39	0.16
NC358	Zm00025ab094310	18879.2	5.75	25.39	0.16
NC358	Zm00019ab099260	18879.2	5.75	25.39	0.16
NC358	Zm00019ab429880	18879.2	5.75	25.39	0.16
NC358	Zm00020ab092280	18879.2	5.75	25.39	0.16
NC358	Zm00030ab091350	18879.2	5.75	25.39	0.16
NC358	Zm00029ab094060	18879.2	5.75	25.39	0.16
Oh43	Zm00036ab094500	18879.2	5.75	25.39	0.16
Oh43	Zm00037ab091810	18879.2	5.75	25.39	0.16
Oh43	Zm00042ab093750	18879.2	5.75	25.39	0.16
Oh43	Zm00020ab200110	19046.4	6.04	25.35	-0.365
Oh43	Zm00021ab199860	19139.5	6.49	25.33	-0.359
Oh43	Zm00025ab172780	19887.1	8.15	25.3	0.05
Oh43	Zm00035ab035610	24494.8	6.58	25.25	0.196
Oh43	Zm00027ab035050	24494.8	6.58	25.25	0.196
Oh43	Zm00028ab034980	24494.8	6.58	25.25	0.196
Oh43	Zm00040ab036650	24494.8	6.58	25.25	0.196
Oh43	Zm00038ab311350	35634	8.48	25.2	0.105
Oh43	Zm00022ab003890	27941.3	5.16	25.16	0.26
Oh43	Zm00029ab003990	27941.3	5.16	25.16	0.26
Oh43	Zm00031ab172780	20175.3	6.36	25.11	0.039
Oh43	Zm00039ab168450	20175.3	6.36	25.11	0.039
Oh43	Zm00001eb166630	20175.3	6.36	25.11	0.039
Oh43	Zm00028ab171400	20175.3	6.36	25.11	0.039
Oh43	Zm00022ab168060	20175.3	6.36	25.11	0.039
Oh43	Zm00022ab035170	21301.1	6.43	25.07	0.143
Oh43	Zm00039ab188720	8541.26	5.79	24.83	-0.079
Oh43	Zm00027ab282090	8541.26	5.79	24.83	-0.079
Oh43	Zm00019ab266380	8513.21	5.37	24.83	-0.067
Oh43	Zm00021ab168350	19868	7.11	24.81	0.056
Oh43	Zm00040ab004030	27886.2	5.37	24.74	0.264
Oh43	Zm00032ab004010	27957.3	5.37	24.69	0.27
Oh43	Zm00034ab004020	27957.3	5.37	24.69	0.27
Oh43	Zm00018ab003890	27957.3	5.37	24.69	0.27
Oh43	Zm00035ab003930	27957.3	5.37	24.69	0.27
Oh43	Zm00039ab003960	27957.3	5.37	24.69	0.27
Oh43	Zm00038ab004060	27957.3	5.37	24.69	0.27
Oh43	Zm00027ab003920	27957.3	5.37	24.69	0.27
Oh43	Zm00019ab004160	27957.3	5.37	24.69	0.27
Oh43	Zm00030ab004130	27957.3	5.37	24.69	0.27
Oh43	Zm00036ab003990	27957.3	5.37	24.69	0.27
Oh43	Zm00038ab088470	20691.4	7.95	24.5	0.338
Oh43	Zm00041ab035720	20779.5	6.69	24.49	0.182
Oh43	Zm00041ab035730	20779.5	6.69	24.49	0.182
Oh43	Zm00023ab035460	20779.5	6.69	24.49	0.182
Oh43	Zm00036ab035150	20779.5	6.69	24.49	0.182
Oh43	Zm00032ab203730	19139.4	6.29	24.46	-0.356
Oh43	Zm00035ab203640	19139.4	6.29	24.46	-0.356
Oh43	Zm00039ab201240	19139.4	6.29	24.46	-0.356
Oh43	Zm00029ab204140	19139.4	6.29	24.46	-0.356
Oh43	Zm00023ab202740	19155.4	6.29	24.46	-0.371
Oh43	Zm00020ab199760	19155.4	6.29	24.46	-0.371
Oh43	Zm00030ab198430	19155.4	6.29	24.46	-0.371
Oh7B	Zm00036ab202650	19155.4	6.29	24.46	-0.371
Oh7B	Zm00037ab199140	19155.4	6.29	24.46	-0.371
Oh7B	Zm00042ab205490	19155.4	6.29	24.46	-0.371
Oh7B	Zm00033ab036220	20719.5	6.69	24.19	0.233
Oh7B	Zm00026ab034060	21526.3	6.78	23.51	0.12
Oh7B	Zm00038ab383620	18300.8	8.89	23.4	0.156
Oh7B	Zm00041ab310010	11039.3	4.42	23.37	0.003
Oh7B	Zm00018ab312560	11039.3	4.42	23.37	0.003
Oh7B	Zm00022ab303510	11039.3	4.42	23.37	0.003
Oh7B	Zm00023ab306900	11039.3	4.42	23.37	0.003
Oh7B	Zm00024ab303930	11039.3	4.42	23.37	0.003
Oh7B	Zm00026ab301590	11039.3	4.42	23.37	0.003
Oh7B	Zm00019ab286170	11039.3	4.42	23.37	0.003
Oh7B	Zm00042ab311800	11039.3	4.42	23.37	0.003
Oh7B	Zm00001eb304540	32063.8	5.96	23.3	0.106
Oh7B	Zm00025ab315360	32063.8	5.96	23.3	0.106
Oh7B	Zm00026ab307660	32063.8	5.96	23.3	0.106
Oh7B	Zm00020ab308580	32063.8	5.96	23.3	0.106
Oh7B	Zm00037ab308700	32063.8	5.96	23.3	0.106
Oh7B	Zm00025ab309460	17190.3	5.57	23.27	-0.049
Oh7B	Zm00030ab034540	21359.1	6.74	23.22	0.139
Oh7B	Zm00027ab067490	18754.9	5.83	23.07	0.297
Oh7B	Zm00022ab309790	31947.6	5.72	23.01	0.117
Oh7B	Zm00023ab313310	31947.6	5.72	23.01	0.117
Oh7B	Zm00030ab305470	31947.6	5.72	23.01	0.117
Oh7B	Zm00029ab318980	31947.6	5.72	23.01	0.117
Oh7B	Zm00036ab313840	31947.6	5.72	23.01	0.117
Oh7B	Zm00025ab036150	23713.8	6.53	22.96	0.182
Oh7B	Zm00041ab100180	33015.7	5.18	22.89	-0.076
Oh7B	Zm00028ab098880	33015.7	5.18	22.89	-0.076
Oh7B	Zm00040ab103950	33015.7	5.18	22.89	-0.076
Oh7B	Zm00022ab097900	33015.7	5.18	22.89	-0.076
Oh7B	Zm00019ab094100	33015.7	5.18	22.89	-0.076
Oh7B	Zm00037ab097060	33015.7	5.18	22.89	-0.076
Oh7B	Zm00020ab097910	33114.8	5.18	22.84	-0.063
Oh7B	Zm00032ab426450	20099.7	7.02	22.81	0.047
Oh7B	Zm00035ab423440	20099.7	7.02	22.81	0.047
Oh7B	Zm00025ab423830	20099.7	7.02	22.81	0.047
Oh7B	Zm00025ab036140	20609.3	6.69	22.8	0.22
Oh7B	Zm00024ab451490	12123.4	6.04	22.71	0.047
Oh7B	Zm00035ab068360	17786.8	5.71	22.62	0.286
Oh7B	Zm00024ab068100	17786.8	5.71	22.62	0.286
Oh7B	Zm00028ab093020	20006.5	8.62	22.6	-0.07
Oh7B	Zm00031ab075240	8513.21	5.37	22.6	-0.067
Oh7B	Zm00001eb034240	21719.5	6.69	22.59	0.18
Oh7B	Zm00028ab312100	31948.6	5.52	22.54	0.118
Oh7B	Zm00040ab323760	31948.6	5.52	22.54	0.118
Oh7B	Zm00021ab097460	32894.6	5.18	22.53	-0.064
P39	Zm00019ab033990	20974.7	6.74	22.42	0.172
P39	Zm00026ab067150	18087.2	5.71	22.32	0.306
P39	Zm00031ab069620	18147.2	5.71	22.32	0.327
P39	Zm00023ab069190	18147.2	5.71	22.32	0.327
P39	Zm00023ab069290	18147.2	5.71	22.32	0.327
P39	Zm00036ab420370	20113.8	7.02	22.25	0.045
P39	Zm00030ab411590	20042.7	7.02	22.23	0.049
P39	Zm00023ab100080	32898.5	5.18	22.19	-0.059
P39	Zm00024ab098610	32898.5	5.18	22.19	-0.059
P39	Zm00032ab069480	18245.3	5.71	22.18	0.308
P39	Zm00018ab069170	18245.3	5.71	22.18	0.308
P39	Zm00039ab067450	18245.3	5.71	22.18	0.308
P39	Zm00038ab068840	18245.3	5.71	22.18	0.308
P39	Zm00028ab067910	18245.3	5.71	22.18	0.308
P39	Zm00040ab071320	18245.3	5.71	22.18	0.308
P39	Zm00022ab067480	18245.3	5.71	22.18	0.308
P39	Zm00025ab068710	18245.3	5.71	22.18	0.308
P39	Zm00019ab065250	18245.3	5.71	22.18	0.308
P39	Zm00041ab316500	32015.7	5.57	22.15	0.117
P39	Zm00018ab318820	32015.7	5.57	22.15	0.117
P39	Zm00033ab322600	32015.7	5.57	22.15	0.117
P39	Zm00039ab310430	32015.7	5.57	22.15	0.117
P39	Zm00024ab310180	32015.7	5.57	22.15	0.117
P39	Zm00034ab325010	31962.6	5.53	22.14	0.118
P39	Zm00042ab462340	31962.6	5.53	22.14	0.118
P39	Zm00031ab316450	31990.7	5.53	22.14	0.125
P39	Zm00020ab109920	16078.8	9.79	22.07	-0.055
P39	Zm00031ab035770	21523.3	6.69	22.06	0.171
P39	Zm00026ab097200	32864.5	5.18	21.92	-0.056
P39	Zm00036ab100080	32864.5	5.18	21.92	-0.056
P39	Zm00032ab317550	31963.6	5.36	21.89	0.118
P39	Zm00019ab394640	18290.8	8.89	21.82	0.16
P39	Zm00037ab412560	18290.8	8.89	21.82	0.16
P39	Zm00032ab100480	33014.7	5.29	21.79	-0.076
P39	Zm00018ab099560	33014.7	5.29	21.79	-0.076
P39	Zm00031ab101070	33014.7	5.29	21.79	-0.076
P39	Zm00033ab102200	33014.7	5.29	21.79	-0.076
P39	Zm00039ab097540	33014.7	5.29	21.79	-0.076
P39	Zm00038ab099520	33014.7	5.29	21.79	-0.076
P39	Zm00030ab096970	33014.7	5.29	21.79	-0.076
P39	Zm00042ab099490	33014.7	5.29	21.79	-0.076
P39	Zm00021ab034830	20680.4	6.69	21.75	0.228
P39	Zm00029ab099890	32893.6	5.29	21.71	-0.064
P39	Zm00025ab100240	32927.6	5.29	21.71	-0.067
Tx303	Zm00018ab427510	20056.7	7.02	21.66	0.047
Tx303	Zm00021ab415820	20056.7	7.02	21.66	0.047
Tx303	Zm00042ab427650	20056.7	7.02	21.66	0.047
Tx303	Zm00020ab034680	9184.33	6.24	21.64	0.139
Tx303	Zm00041ab425050	18356.9	8.89	21.6	0.176
Tx303	Zm00035ab099530	32879.5	5.29	21.44	-0.071
Tx303	Zm00034ab103130	32883.5	5.29	21.44	-0.061
Tx303	Zm00037ab034400	20666.4	6.69	21.36	0.23
Tx303	Zm00001eb067090	17508.4	5.83	21.03	0.205
Tx303	Zm00033ab316130	12851.5	9.17	20.99	-0.009
Tx303	Zm00040ab434110	10874.3	6.9	20.86	0.171
Tx303	Zm00027ab413900	10888.4	6.9	20.86	0.167
Tx303	Zm00037ab412550	10888.4	6.9	20.86	0.167
Tx303	Zm00001eb097070	32911.5	5.16	20.74	-0.061
Tx303	Zm00035ab279990	20234.8	5.5	20.09	0.195
Tx303	Zm00034ab433980	18327.9	8.89	20.05	0.14
Tx303	Zm00001eb408210	18327.9	8.89	20.05	0.14
Tx303	Zm00033ab070280	17087	5.71	20.02	0.251
Tx303	Zm00021ab067340	17087	5.71	20.02	0.251
Tx303	Zm00041ab316480	31861.6	6.08	19.99	0.122
Tx303	Zm00018ab318800	31861.6	6.08	19.99	0.122
Tx303	Zm00033ab322590	31861.6	6.08	19.99	0.122
Tx303	Zm00035ab315950	31861.6	6.08	19.99	0.122
Tx303	Zm00039ab310410	31861.6	6.08	19.99	0.122
Tx303	Zm00038ab311340	31861.6	6.08	19.99	0.122
Tx303	Zm00027ab309310	31861.6	6.08	19.99	0.122
Tx303	Zm00019ab292220	31861.6	6.08	19.99	0.122
Tx303	Zm00042ab318470	31861.6	6.08	19.99	0.122
Tx303	Zm00035ab309680	11876.1	4.86	19.98	0.046
Tx303	Zm00040ab317430	11876.1	4.86	19.98	0.046
Tx303	Zm00034ab071440	17185	5.71	19.9	0.232
Tx303	Zm00041ab068560	17185	5.71	19.9	0.232
Tx303	Zm00020ab067850	17185	5.71	19.9	0.232
Tx303	Zm00029ab068830	17185	5.71	19.9	0.232
Tx303	Zm00027ab097600	32983.6	5.18	19.86	-0.069
Tx303	Zm00020ab414360	18224.7	6.04	19.81	0.168
Tx303	Zm00042ab427680	18072.6	8.89	19.72	0.165
Tx303	Zm00032ab089410	7228.15	9.51	19.44	-0.153
Tx303	Zm00035ab089070	7228.15	9.51	19.44	-0.153
Tx303	Zm00022ab087080	7228.15	9.51	19.44	-0.153
Tx303	Zm00023ab088500	7228.15	9.51	19.44	-0.153
Tx303	Zm00025ab088840	7228.15	9.51	19.44	-0.153
Tzi8	Zm00019ab083820	7228.15	9.51	19.44	-0.153
Tzi8	Zm00036ab089110	7228.15	9.51	19.44	-0.153
Tzi8	Zm00037ab086840	7228.15	9.51	19.44	-0.153
Tzi8	Zm00042ab087730	7228.15	9.51	19.44	-0.153
Tzi8	Zm00026ab410700	18270.8	8.89	19.4	0.143
Tzi8	Zm00019ab394630	18283.7	6.4	18.87	0.132
Tzi8	Zm00026ab410660	18297.8	6.4	18.87	0.129
Tzi8	Zm00020ab003880	21507	5.45	18.87	0.133
Tzi8	Zm00042ab068520	17043.9	5.5	18.83	0.302
Tzi8	Zm00028ab419000	18412	8.89	18.73	0.174
Tzi8	Zm00021ab415860	18412	8.89	18.73	0.174
Tzi8	Zm00025ab423850	18412	8.89	18.73	0.174
Tzi8	Zm00029ab425910	18266.8	6.4	18.7	0.16
Tzi8	Zm00032ab426470	18301.8	8.89	18.47	0.16
Tzi8	Zm00039ab416860	18301.8	8.89	18.47	0.16
Tzi8	Zm00036ab420420	18621.2	9.22	18.34	0.115
Tzi8	Zm00028ab418990	18369.7	5.29	18.3	0.085
Tzi8	Zm00029ab425930	18384	8.89	18.25	0.16
Tzi8	Zm00034ab433910	18297.8	6.4	18.25	0.129
Tzi8	Zm00041ab425000	18297.8	6.4	18.25	0.129
Tzi8	Zm00039ab416840	18297.8	6.4	18.25	0.129
Tzi8	Zm00038ab383610	18297.8	6.4	18.25	0.129
Tzi8	Zm00001eb408140	18297.8	6.4	18.25	0.129
Tzi8	Zm00033ab431730	18311.8	6.4	18.25	0.127
Tzi8	Zm00023ab419780	18311.8	6.4	18.25	0.127
Tzi8	Zm00024ab417420	18311.8	6.4	18.25	0.127
Tzi8	Zm00031ab425130	18424.9	6.4	18.21	0.148
Tzi8	Zm00028ab305990	10816	4.47	18.13	0.107
Tzi8	Zm00042ab009000	7851.54	5.45	18.09	0.061
Tzi8	Zm00042ab413500	7851.54	5.45	18.09	0.061
Tzi8	Zm00022ab414400	18209.7	8.89	17.98	0.183
Tzi8	Zm00018ab427520	18223.8	8.89	17.98	0.183
Tzi8	Zm00031ab425150	18223.8	8.89	17.98	0.183
Tzi8	Zm00033ab431780	18223.8	8.89	17.98	0.183
Tzi8	Zm00035ab423450	18223.8	8.89	17.98	0.183
Tzi8	Zm00027ab413920	18223.8	8.89	17.98	0.183
Tzi8	Zm00040ab434150	18223.8	8.89	17.98	0.183
Tzi8	Zm00023ab419820	18223.8	8.89	17.98	0.183
Tzi8	Zm00024ab417460	18223.8	8.89	17.98	0.183
Tzi8	Zm00042ab035330	8291.33	6.71	16.51	0.168
Tzi8	Zm00029ab088380	11529.9	6.9	15.78	0.109
Tzi8	Zm00022ab414380	16622.6	6.4	15.12	-0.07
Tzi8	Zm00022ab199980	7436.55	9.82	13.23	-0.315
Tzi8	Zm00020ab414420	10614.1	9.45	12.89	0.009
Tzi8	Zm00018ab093990	18257.4	5.85	12.86	0.208
Tzi8	Zm00031ab095330	18257.4	5.85	12.86	0.208
Tzi8	Zm00035ab094060	18257.4	5.85	12.86	0.208
Tzi8	Zm00039ab092120	18257.4	5.85	12.86	0.208
Tzi8	Zm00021ab091700	18257.4	5.85	12.86	0.208
Tzi8	Zm00022ab092150	18257.4	5.85	12.86	0.208
Tzi8	Zm00019ab429870	18257.4	5.85	12.86	0.208
HP301	Zm00020ab092290	18257.4	5.85	12.86	0.208
HP301	Zm00029ab094070	18257.4	5.85	12.86	0.208
HP301	Zm00023ab094420	18176.3	5.85	12.45	0.137
HP301	Zm00034ab097250	18259.4	5.85	12.44	0.172
HP301	Zm00033ab096280	18259.4	5.85	12.44	0.172
HP301	Zm00038ab093740	18259.4	5.85	12.44	0.172
HP301	Zm00001eb091400	18259.4	5.85	12.44	0.172
HP301	Zm00026ab091800	18259.4	5.85	12.44	0.172
HP301	Zm00036ab094530	18259.4	5.85	12.44	0.172
HP301	Zm00042ab093780	18259.4	5.85	12.44	0.172
HP301	Zm00041ab094330	18285.5	5.85	12.44	0.214
HP301	Zm00027ab092220	18285.5	5.85	12.44	0.214
HP301	Zm00040ab097930	18285.5	5.85	12.44	0.214
HP301	Zm00024ab093280	18285.5	5.85	12.44	0.214
HP301	Zm00025ab094320	18285.5	5.85	12.44	0.214
HP301	Zm00019ab099250	18285.5	5.85	12.44	0.214
HP301	Zm00030ab091360	18285.5	5.85	12.44	0.214
HP301	Zm00037ab091820	18285.5	5.85	12.44	0.214
HP301	Zm00032ab094780	18318.5	6.26	11.03	0.156
HP301	Zm00041ab209740	17773.8	5.83	9.72	0.29
HP301	Zm00018ab208860	17773.8	5.83	9.72	0.29
HP301	Zm00034ab213240	17977	5.83	8.02	0.286
HP301	Zm00039ab205550	17977	5.83	8.02	0.286
HP301	Zm00022ab203840	17977	5.83	8.02	0.286
HP301	Zm00019ab191220	17977	5.83	8.02	0.286
HP301	Zm00029ab208210	17977	5.83	8.02	0.286
HP301	Zm00038ab204310	17901.9	5.83	8.01	0.269
HP301	Zm00020ab204080	17901.9	5.83	8.01	0.269
HP301	Zm00030ab202390	17901.9	5.83	8.01	0.269
HP301	Zm00037ab203230	17901.9	5.83	8.01	0.269
HP301	Zm00042ab209550	17901.9	5.83	8.01	0.269
HP301	Zm00032ab208040	17557.6	5.83	7.96	0.262
HP301	Zm00031ab209100	17557.6	5.83	7.96	0.262
HP301	Zm00033ab213530	17557.6	5.83	7.96	0.262
HP301	Zm00035ab207650	17557.6	5.83	7.96	0.262
HP301	Zm00027ab204780	17557.6	5.83	7.96	0.262
HP301	Zm00001eb201130	17557.6	5.83	7.96	0.262
HP301	Zm00028ab206900	17557.6	5.83	7.96	0.262
HP301	Zm00040ab214830	17557.6	5.83	7.96	0.262
HP301	Zm00021ab203840	17557.6	5.83	7.96	0.262
HP301	Zm00023ab206810	17557.6	5.83	7.96	0.262
HP301	Zm00024ab204450	17557.6	5.83	7.96	0.262
HP301	Zm00025ab208990	17557.6	5.83	7.96	0.262
HP301	Zm00026ab203320	17557.6	5.83	7.96	0.262
HP301	Zm00036ab206600	17557.6	5.83	7.96	0.262

## Sheet: Table S3
Table S3. Dirigent members containing JRL domain
Line	GeneID
B73	Zm00001eb304540
CML322	Zm00025ab315360
CML333	Zm00026ab307660
CML69	Zm00020ab308580
NC358	Zm00037ab308700
B97	Zm00018ab318820
CML277	Zm00024ab310180
M162W	Zm00033ab322600
Oh43	Zm00039ab310430
Tx303	Zm00041ab316500
CML228	Zm00022ab309790
CML247	Zm00023ab313310
Ki11	Zm00030ab305470
Ki3	Zm00029ab318980
NC350	Zm00036ab313840
Mo18W	Zm00034ab325010
Tzi8	Zm00042ab462340
Il14H	Zm00028ab312100
P39	Zm00040ab323760
B97	Zm00018ab318800
CML52	Zm00019ab292220
HP301	Zm00027ab309310
M162W	Zm00033ab322590
Ms71	Zm00035ab315950
Oh43	Zm00039ab310410
Oh7B	Zm00038ab311340
Tx303	Zm00041ab316480
Tzi8	Zm00042ab318470
Ky21	Zm00031ab316450
M37W	Zm00032ab317550
CML333	Zm00026ab097200
NC350	Zm00036ab100080
CML103	Zm00021ab097460
CML247	Zm00023ab100080
CML277	Zm00024ab098610
Mo18W	Zm00034ab103130
Ms71	Zm00035ab099530
HP301	Zm00027ab097600
CML228	Zm00022ab097900
CML52	Zm00019ab094100
Il14H	Zm00028ab098880
NC358	Zm00037ab097060
P39	Zm00040ab103950
Tx303	Zm00041ab100180
Ki3	Zm00029ab099890
B97	Zm00018ab099560
Ki11	Zm00030ab096970
Ky21	Zm00031ab101070
M162W	Zm00033ab102200
M37W	Zm00032ab100480
Oh43	Zm00039ab097540
Oh7B	Zm00038ab099520
Tzi8	Zm00042ab099490
CML322	Zm00025ab100240
B73	Zm00001eb097070
CML69	Zm00020ab097910
Oh7B	Zm00038ab311350
M37W	Zm00032ab276790
Ms71	Zm00035ab315970
CML333	Zm00026ab358780
CML52	Zm00019ab343140
CML277	Zm00024ab363110
Ki11	Zm00030ab358110
Ki3	Zm00029ab370790
NC350	Zm00036ab366600
Mo18W	Zm00034ab380030
B73	Zm00001eb355410
B97	Zm00018ab373010
Ky21	Zm00031ab369980
Oh43	Zm00039ab363250
CML247	Zm00023ab366380
Il14H	Zm00028ab364990
Ms71	Zm00035ab369020
CML103	Zm00021ab362020
CML228	Zm00022ab361540
CML69	Zm00020ab360430
HP301	Zm00027ab360500
M162W	Zm00033ab376630
M37W	Zm00032ab371530
NC358	Zm00037ab359670
Oh7B	Zm00038ab363800
P39	Zm00040ab378800
Tx303	Zm00041ab370310
Tzi8	Zm00042ab372290
CML322	Zm00025ab369120
NC350	Zm00036ab274280
CML228	Zm00022ab270940
CML52	Zm00019ab255710
Ki3	Zm00029ab279150
Tzi8	Zm00042ab277810
Ky21	Zm00031ab276920
Ki11	Zm00030ab266770
Mo18W	Zm00034ab284950
NC358	Zm00037ab270100
CML333	Zm00026ab268970
M162W	Zm00033ab282340
B97	Zm00018ab278610
CML103	Zm00021ab269950
HP301	Zm00027ab271150
Il14H	Zm00028ab272480
P39	Zm00040ab283220
CML247	Zm00023ab274040
Ms71	Zm00035ab275100
Oh7B	Zm00038ab272020
Tx303	Zm00041ab276150
CML277	Zm00024ab270870
CML322	Zm00025ab277110
CML69	Zm00020ab270090
B73	Zm00001eb265900
Oh43	Zm00039ab270600
Ky21	Zm00031ab276930
NC350	Zm00036ab274290
CML333	Zm00026ab268990
M37W	Zm00032ab276800
CML322	Zm00025ab277120
CML103	Zm00021ab269960
CML228	Zm00022ab270950
CML52	Zm00019ab255720
HP301	Zm00027ab271170
Il14H	Zm00028ab272490
Ki3	Zm00029ab279160
NC358	Zm00037ab270120
P39	Zm00040ab283230
Ki11	Zm00030ab266780
Mo18W	Zm00034ab284970
Oh43	Zm00039ab270610
Tzi8	Zm00042ab277820
Tx303	Zm00041ab276140
CML247	Zm00023ab274050
CML277	Zm00024ab270880
M162W	Zm00033ab282350
CML69	Zm00020ab270100
NC350	Zm00036ab274270
Oh43	Zm00039ab270590
HP301	Zm00027ab271120
Ms71	Zm00035ab275060
Oh7B	Zm00038ab271970
Il14H	Zm00028ab272440
P39	Zm00040ab283170
Oh43	Zm00039ab270560
CML103	Zm00021ab269910
CML333	Zm00026ab268930
B97	Zm00018ab278620
Ms71	Zm00035ab275110
Ki11	Zm00030ab266730
Ky21	Zm00031ab276890
Mo18W	Zm00034ab284920
B97	Zm00018ab278600
B73	Zm00001eb265890
CML277	Zm00024ab270860
Il14H	Zm00028ab272470
Ms71	Zm00035ab275090
NC358	Zm00037ab270090
CML69	Zm00020ab270050
CML277	Zm00024ab270800
NC350	Zm00036ab274250
B97	Zm00018ab278570
M37W	Zm00032ab276740
B73	Zm00001eb265850
M162W	Zm00033ab282310
NC358	Zm00037ab270030
Il14H	Zm00028ab272460
P39	Zm00040ab283200
CML322	Zm00025ab277090
Ki11	Zm00030ab266760
CML277	Zm00024ab270810
Mo18W	Zm00034ab284930
CML322	Zm00025ab277080
CML333	Zm00026ab268960
CML247	Zm00023ab274030
CML69	Zm00020ab270070
M162W	Zm00033ab282330
CML333	Zm00026ab268940
M162W	Zm00033ab282320
NC358	Zm00037ab270040
NC350	Zm00036ab274260
Tzi8	Zm00042ab277790
CML69	Zm00020ab270060
Ki11	Zm00030ab266740
CML103	Zm00021ab269930
HP301	Zm00027ab271130
Ms71	Zm00035ab275070
Oh7B	Zm00038ab271980
Ky21	Zm00031ab276910
Oh7B	Zm00038ab272010
B73	Zm00001eb265880
Tx303	Zm00041ab276100
Ky21	Zm00031ab276900
CML247	Zm00023ab274010
CML52	Zm00019ab255690
M37W	Zm00032ab276750
Oh43	Zm00039ab270580
B97	Zm00018ab278590
CML228	Zm00022ab270930
Ki3	Zm00029ab279140
Tzi8	Zm00042ab277800
CML228	Zm00022ab270910
Ki3	Zm00029ab279110
CML228	Zm00022ab270920
Ki3	Zm00029ab279130
CML52	Zm00019ab255680
CML52	Zm00019ab255680
CML247	Zm00023ab274000
CML247	Zm00023ab274000
Tzi8	Zm00042ab277780
Tx303	Zm00041ab276090
CML322	Zm00025ab277070
CML103	Zm00021ab269940
HP301	Zm00027ab271140
P39	Zm00040ab283210
M37W	Zm00032ab276780

## Sheet: Table S4
Table S4. Tandem repeat event gene pair of dirigent genes
Line	GeneA	GeneB
B73	Zm00001eb091360	Zm00001eb091370
B73	Zm00001eb265880	Zm00001eb265890
B73	Zm00001eb265890	Zm00001eb265900
CML103	Zm00021ab091680	Zm00021ab091690
CML103	Zm00021ab091690	Zm00021ab091700
CML103	Zm00021ab269930	Zm00021ab269940
CML103	Zm00021ab269940	Zm00021ab269950
CML103	Zm00021ab269950	Zm00021ab269960
CML103	Zm00021ab302940	Zm00021ab302950
CML103	Zm00021ab302950	Zm00021ab302960
CML103	Zm00021ab302970	Zm00021ab302980
CML228	Zm00022ab092140	Zm00022ab092150
CML228	Zm00022ab270910	Zm00022ab270920
CML228	Zm00022ab270920	Zm00022ab270930
CML228	Zm00022ab270930	Zm00022ab270940
CML228	Zm00022ab270940	Zm00022ab270950
CML228	Zm00022ab303510	Zm00022ab303520
CML228	Zm00022ab303520	Zm00022ab303530
CML228	Zm00022ab303530	Zm00022ab303540
CML247	Zm00023ab094410	Zm00023ab094420
CML247	Zm00023ab274000	Zm00023ab274010
CML247	Zm00023ab274030	Zm00023ab274040
CML247	Zm00023ab274040	Zm00023ab274050
CML247	Zm00023ab306900	Zm00023ab306910
CML247	Zm00023ab306910	Zm00023ab306920
CML277	Zm00024ab093250	Zm00024ab093270
CML277	Zm00024ab093270	Zm00024ab093280
CML277	Zm00024ab270800	Zm00024ab270810
CML277	Zm00024ab270860	Zm00024ab270870
CML277	Zm00024ab270870	Zm00024ab270880
CML277	Zm00024ab303920	Zm00024ab303930
CML277	Zm00024ab303930	Zm00024ab303940
CML277	Zm00024ab303940	Zm00024ab303950
CML322	Zm00025ab036110	Zm00025ab036120
CML322	Zm00025ab036140	Zm00025ab036150
CML322	Zm00025ab094300	Zm00025ab094310
CML322	Zm00025ab094310	Zm00025ab094320
CML322	Zm00025ab277070	Zm00025ab277080
CML322	Zm00025ab277080	Zm00025ab277090
CML322	Zm00025ab277110	Zm00025ab277120
CML322	Zm00025ab309460	Zm00025ab309470
CML322	Zm00025ab309470	Zm00025ab309480
CML322	Zm00025ab309480	Zm00025ab309490
CML333	Zm00026ab003750	Zm00026ab003760
CML333	Zm00026ab034060	Zm00026ab034070
CML333	Zm00026ab091780	Zm00026ab091790
CML333	Zm00026ab091790	Zm00026ab091800
CML333	Zm00026ab268930	Zm00026ab268940
CML333	Zm00026ab268960	Zm00026ab268970
CML333	Zm00026ab301590	Zm00026ab301600
CML333	Zm00026ab301600	Zm00026ab301610
CML333	Zm00026ab301610	Zm00026ab301620
CML52	Zm00019ab033970	Zm00019ab033990
CML52	Zm00019ab099250	Zm00019ab099260
CML52	Zm00019ab255680	Zm00019ab255690
CML52	Zm00019ab255690	Zm00019ab255700
CML52	Zm00019ab255700	Zm00019ab255710
CML52	Zm00019ab255710	Zm00019ab255720
CML52	Zm00019ab286170	Zm00019ab286180
CML52	Zm00019ab286180	Zm00019ab286190
CML52	Zm00019ab286190	Zm00019ab286200
CML52	Zm00019ab394630	Zm00019ab394640
CML52	Zm00019ab429870	Zm00019ab429880
CML52	Zm00019ab440060	Zm00019ab440070
CML52	Zm00019ab440070	Zm00019ab440080
CML69	Zm00020ab092280	Zm00020ab092290
CML69	Zm00020ab199750	Zm00020ab199760
CML69	Zm00020ab270050	Zm00020ab270060
CML69	Zm00020ab270060	Zm00020ab270070
CML69	Zm00020ab270090	Zm00020ab270100
CML69	Zm00020ab302490	Zm00020ab302500
CML69	Zm00020ab302500	Zm00020ab302510
CML69	Zm00020ab302510	Zm00020ab302520
HP301	Zm00027ab092190	Zm00027ab092210
HP301	Zm00027ab092210	Zm00027ab092220
HP301	Zm00027ab271120	Zm00027ab271130
HP301	Zm00027ab271130	Zm00027ab271140
HP301	Zm00027ab271140	Zm00027ab271150
HP301	Zm00027ab271150	Zm00027ab271170
HP301	Zm00027ab303500	Zm00027ab303510
Il14H	Zm00028ab093010	Zm00028ab093020
Il14H	Zm00028ab272460	Zm00028ab272470
Il14H	Zm00028ab272470	Zm00028ab272480
Il14H	Zm00028ab272480	Zm00028ab272490
Il14H	Zm00028ab306040	Zm00028ab306050
Il14H	Zm00028ab328210	Zm00028ab328220
Il14H	Zm00028ab418990	Zm00028ab419000
Ki11	Zm00030ab091340	Zm00030ab091350
Ki11	Zm00030ab091350	Zm00030ab091360
Ki11	Zm00030ab266730	Zm00030ab266740
Ki11	Zm00030ab266760	Zm00030ab266770
Ki11	Zm00030ab266770	Zm00030ab266780
Ki11	Zm00030ab299330	Zm00030ab299340
Ki11	Zm00030ab299340	Zm00030ab299350
Ki11	Zm00030ab299350	Zm00030ab299360
Ki3	Zm00029ab094060	Zm00029ab094070
Ki3	Zm00029ab279130	Zm00029ab279140
Ki3	Zm00029ab279140	Zm00029ab279150
Ki3	Zm00029ab279150	Zm00029ab279160
Ki3	Zm00029ab312560	Zm00029ab312570
Ki3	Zm00029ab312570	Zm00029ab312580
Ki3	Zm00029ab312580	Zm00029ab312590
Ky21	Zm00031ab000460	Zm00031ab000470
Ky21	Zm00031ab003950	Zm00031ab003960
Ky21	Zm00031ab095320	Zm00031ab095330
Ky21	Zm00031ab276890	Zm00031ab276900
Ky21	Zm00031ab276900	Zm00031ab276910
Ky21	Zm00031ab276910	Zm00031ab276920
Ky21	Zm00031ab276920	Zm00031ab276930
Ky21	Zm00031ab310040	Zm00031ab310050
M162W	Zm00033ab096240	Zm00033ab096250
M162W	Zm00033ab282310	Zm00033ab282320
M162W	Zm00033ab282320	Zm00033ab282330
M162W	Zm00033ab282330	Zm00033ab282340
M162W	Zm00033ab282340	Zm00033ab282350
M162W	Zm00033ab316130	Zm00033ab316140
M162W	Zm00033ab316140	Zm00033ab316150
M162W	Zm00033ab322590	Zm00033ab322600
M37W	Zm00032ab094750	Zm00032ab094760
M37W	Zm00032ab276740	Zm00032ab276750
M37W	Zm00032ab276780	Zm00032ab276790
M37W	Zm00032ab276790	Zm00032ab276800
M37W	Zm00032ab311110	Zm00032ab311120
M37W	Zm00032ab311120	Zm00032ab311130
Mo18W	Zm00034ab284920	Zm00034ab284930
Mo18W	Zm00034ab318970	Zm00034ab318980
Mo18W	Zm00034ab318980	Zm00034ab318990
Ms71	Zm00035ab094040	Zm00035ab094050
Ms71	Zm00035ab094050	Zm00035ab094060
Ms71	Zm00035ab275060	Zm00035ab275070
Ms71	Zm00035ab275090	Zm00035ab275100
Ms71	Zm00035ab275100	Zm00035ab275110
Ms71	Zm00035ab309680	Zm00035ab309690
Ms71	Zm00035ab309690	Zm00035ab309700
Ms71	Zm00035ab309700	Zm00035ab309710
Ms71	Zm00035ab423440	Zm00035ab423450
NC350	Zm00036ab094490	Zm00036ab094500
NC350	Zm00036ab094500	Zm00036ab094530
NC350	Zm00036ab274250	Zm00036ab274260
NC350	Zm00036ab274260	Zm00036ab274270
NC350	Zm00036ab274270	Zm00036ab274280
NC350	Zm00036ab274280	Zm00036ab274290
NC350	Zm00036ab307510	Zm00036ab307520
NC350	Zm00036ab307520	Zm00036ab307530
NC358	Zm00037ab091810	Zm00037ab091820
NC358	Zm00037ab270030	Zm00037ab270040
NC358	Zm00037ab270090	Zm00037ab270100
NC358	Zm00037ab302740	Zm00037ab302750
NC358	Zm00037ab302750	Zm00037ab302760
NC358	Zm00037ab412550	Zm00037ab412560
Oh43	Zm00039ab092110	Zm00039ab092120
Oh43	Zm00039ab270580	Zm00039ab270590
Oh43	Zm00039ab270590	Zm00039ab270600
Oh43	Zm00039ab270600	Zm00039ab270610
Oh43	Zm00039ab304350	Zm00039ab304360
Oh43	Zm00039ab304360	Zm00039ab304370
Oh43	Zm00039ab304380	Zm00039ab304390
Oh7B	Zm00038ab035540	Zm00038ab035550
Oh7B	Zm00038ab093690	Zm00038ab093700
Oh7B	Zm00038ab271970	Zm00038ab271980
Oh7B	Zm00038ab272010	Zm00038ab272020
Oh7B	Zm00038ab305140	Zm00038ab305150
Oh7B	Zm00038ab305150	Zm00038ab305160
Oh7B	Zm00038ab305160	Zm00038ab305170
Oh7B	Zm00038ab311340	Zm00038ab311350
Oh7B	Zm00038ab327480	Zm00038ab327490
Oh7B	Zm00038ab383610	Zm00038ab383620
P39	Zm00040ab097910	Zm00040ab097920
P39	Zm00040ab097920	Zm00040ab097930
P39	Zm00040ab283200	Zm00040ab283210
P39	Zm00040ab283210	Zm00040ab283220
P39	Zm00040ab283220	Zm00040ab283230
Tx303	Zm00041ab035710	Zm00041ab035720
Tx303	Zm00041ab035720	Zm00041ab035730
Tx303	Zm00041ab094320	Zm00041ab094330
Tx303	Zm00041ab276090	Zm00041ab276100
Tx303	Zm00041ab276140	Zm00041ab276150
Tx303	Zm00041ab310010	Zm00041ab310020
Tx303	Zm00041ab310020	Zm00041ab310030
Tx303	Zm00041ab316480	Zm00041ab316500
Tzi8	Zm00042ab093740	Zm00042ab093750
Tzi8	Zm00042ab277780	Zm00042ab277790
Tzi8	Zm00042ab277790	Zm00042ab277800
Tzi8	Zm00042ab277800	Zm00042ab277810
Tzi8	Zm00042ab277810	Zm00042ab277820
Tzi8	Zm00042ab311800	Zm00042ab311810
Tzi8	Zm00042ab311810	Zm00042ab311820
Tzi8	Zm00042ab311820	Zm00042ab311830

## Sheet: TableS5
Table S5. Prediction of the subcellular localization of dirigent members
GeneID	Localizations
Zm00027ab124560	Extracellular
Zm00027ab097600	Extracellular
Zm00027ab087680	Extracellular
Zm00027ab147620	Extracellular
Zm00027ab309310	Extracellular
Zm00027ab413900	Extracellular
Zm00027ab200590	Lysosome/Vacuole
Zm00027ab243420	Extracellular
Zm00027ab371180	Extracellular
Zm00027ab200390	Lysosome/Vacuole
Zm00027ab086770	Extracellular
Zm00027ab168480	Extracellular
Zm00027ab439500	Cytoplasm
Zm00027ab271150	Extracellular
Zm00027ab360500	Extracellular
Zm00027ab271130	Extracellular
Zm00027ab271120	Extracellular
Zm00027ab271140	Cytoplasm
Zm00027ab271170	Extracellular
Zm00027ab372850	Extracellular
Zm00027ab056970	Endoplasmic reticulum
Zm00027ab372660	Extracellular
Zm00027ab282090	Extracellular
Zm00027ab380310	Nucleus
Zm00001eb408210	Extracellular
Zm00001eb408140	Extracellular
Zm00001eb091360	Extracellular
Zm00001eb091370	Extracellular
Zm00001eb201130	Extracellular
Zm00001eb118270	Cell membrane
Zm00001eb091400	Extracellular
Zm00001eb043230	Extracellular
Zm00001eb298320	Cell membrane
Zm00001eb026860	Extracellular
Zm00001eb061870	Extracellular
Zm00001eb419240	Extracellular
Zm00001eb124210	Extracellular
Zm00001eb166630	Endoplasmic reticulum
Zm00001eb067090	Extracellular
Zm00001eb241760	Extracellular
Zm00001eb433080	Extracellular
Zm00001eb298340	Extracellular
Zm00001eb397370	Extracellular
Zm00001eb003590	Extracellular
Zm00001eb123800	Extracellular
Zm00001eb375640	Extracellular
Zm00001eb097070	Extracellular
Zm00001eb087160	Extracellular
Zm00001eb145860	Extracellular
Zm00001eb034240	Extracellular
Zm00001eb304540	Extracellular
Zm00001eb197310	Lysosome/Vacuole
Zm00001eb197140	Lysosome/Vacuole
Zm00001eb086440	Extracellular
Zm00001eb238830	Extracellular
Zm00001eb265900	Extracellular
Zm00001eb355410	Extracellular
Zm00001eb265880	Extracellular
Zm00001eb265850	Extracellular
Zm00001eb265890	Cytoplasm
Zm00001eb368090	Extracellular
Zm00001eb408030	Cytoplasm
Zm00001eb056600	Endoplasmic reticulum
Zm00001eb051440	Extracellular
Zm00001eb328700	Extracellular
Zm00018ab427520	Extracellular
Zm00018ab427510	Extracellular
Zm00018ab093970	Extracellular
Zm00018ab093980	Extracellular
Zm00018ab208860	Extracellular
Zm00018ab121540	Lysosome/Vacuole
Zm00018ab093990	Extracellular
Zm00018ab045610	Extracellular
Zm00018ab312590	Extracellular
Zm00018ab028340	Extracellular
Zm00018ab064110	Extracellular
Zm00018ab440040	Extracellular
Zm00018ab312570	Extracellular
Zm00018ab127960	Extracellular
Zm00018ab172180	Endoplasmic reticulum
Zm00018ab312580	Extracellular
Zm00018ab069170	Extracellular
Zm00018ab251660	Extracellular
Zm00018ab112370	Extracellular
Zm00018ab415980	Extracellular
Zm00018ab436830	Extracellular
Zm00018ab003890	Extracellular
Zm00018ab127500	Extracellular
Zm00018ab393540	Extracellular
Zm00018ab099560	Extracellular
Zm00018ab318800	Extracellular
Zm00018ab318820	Extracellular
Zm00018ab205040	Extracellular
Zm00018ab089710	Extracellular
Zm00018ab383910	Extracellular
Zm00018ab454420	Extracellular
Zm00018ab204800	Lysosome/Vacuole
Zm00018ab312560	Nucleus
Zm00018ab088850	Extracellular
Zm00018ab436840	Extracellular
Zm00018ab248670	Extracellular
Zm00018ab278610	Extracellular
Zm00018ab373010	Extracellular
Zm00018ab278570	Extracellular
Zm00018ab278600	Cytoplasm
Zm00018ab278590	Nucleus
Zm00018ab221360	Extracellular
Zm00018ab278620	Extracellular
Zm00018ab385670	Extracellular
Zm00018ab427400	Extracellular
Zm00018ab058830	Endoplasmic reticulum
Zm00018ab060820	Extracellular
Zm00018ab215080	Extracellular
Zm00018ab344620	Extracellular
Zm00021ab415820	Extracellular
Zm00021ab415860	Extracellular
Zm00021ab091680	Extracellular
Zm00021ab091690	Extracellular
Zm00021ab203840	Extracellular
Zm00021ab118650	Cell membrane
Zm00021ab091700	Extracellular
Zm00021ab043550	Extracellular
Zm00021ab026830	Extracellular
Zm00021ab302980	Cell membrane
Zm00021ab062260	Extracellular
Zm00021ab427470	Extracellular
Zm00021ab302950	Extracellular
Zm00021ab124950	Extracellular
Zm00021ab302940	Extracellular
Zm00021ab168350	Endoplasmic reticulum
Zm00021ab067340	Extracellular
Zm00021ab245310	Extracellular
Zm00021ab440970	Extracellular
Zm00021ab109830	Extracellular
Zm00021ab403700	Extracellular
Zm00021ab003910	Extracellular
Zm00021ab034830	Extracellular
Zm00021ab124410	Extracellular
Zm00021ab097460	Extracellular
Zm00021ab147090	Extracellular
Zm00021ab034810	Lysosome/Vacuole
Zm00021ab200010	Extracellular
Zm00021ab087370	Extracellular
Zm00021ab372370	Extracellular
Zm00021ab242020	Extracellular
Zm00021ab199860	Lysosome/Vacuole
Zm00021ab302970	Cell membrane
Zm00021ab093930	Cytoplasm
Zm00021ab269950	Extracellular
Zm00021ab302960	Extracellular
Zm00021ab362020	Extracellular
Zm00021ab269930	Extracellular
Zm00021ab269910	Extracellular
Zm00021ab269940	Extracellular
Zm00021ab269960	Extracellular
Zm00021ab304700	Extracellular
Zm00021ab057200	Endoplasmic reticulum
Zm00021ab374070	Extracellular
Zm00021ab415730	Extracellular
Zm00021ab381860	Nucleus
Zm00021ab334560	Extracellular
Zm00022ab414380	Extracellular
Zm00022ab414400	Extracellular
Zm00022ab092140	Extracellular
Zm00022ab203840	Extracellular
Zm00022ab092120	Extracellular
Zm00022ab119670	Cell membrane
Zm00022ab092150	Extracellular
Zm00022ab043670	Extracellular
Zm00022ab027830	Extracellular
Zm00022ab303540	Cell membrane
Zm00022ab062390	Extracellular
Zm00022ab425740	Extracellular
Zm00022ab303520	Extracellular
Zm00022ab125610	Extracellular
Zm00022ab303530	Extracellular
Zm00022ab168060	Endoplasmic reticulum
Zm00022ab067480	Extracellular
Zm00022ab245310	Extracellular
Zm00022ab334530	Extracellular
Zm00022ab439660	Extracellular
Zm00022ab110720	Extracellular
Zm00022ab455840	Extracellular
Zm00022ab462020	Extracellular
Zm00022ab402610	Extracellular
Zm00022ab003890	Extracellular
Zm00022ab035150	Extracellular
Zm00022ab035170	Extracellular
Zm00022ab125180	Extracellular
Zm00022ab097900	Extracellular
Zm00022ab147370	Extracellular
Zm00022ab309790	Extracellular
Zm00022ab087930	Extracellular
Zm00022ab372310	Extracellular
Zm00022ab242150	Extracellular
Zm00022ab303510	Nucleus
Zm00022ab199840	Lysosome/Vacuole
Zm00022ab463750	Extracellular
Zm00022ab270940	Extracellular
Zm00022ab361540	Extracellular
Zm00022ab270910	Cytoplasm
Zm00022ab270930	Cytoplasm
Zm00022ab270920	Extracellular
Zm00022ab270950	Extracellular
Zm00022ab414270	Extracellular
Zm00022ab057080	Endoplasmic reticulum
Zm00022ab205530	Extracellular
Zm00022ab046850	Extracellular
Zm00022ab373670	Extracellular
Zm00022ab087080	Plastid
Zm00022ab381140	Cytoplasm
Zm00022ab199980	Extracellular
Zm00023ab419780	Extracellular
Zm00023ab419820	Extracellular
Zm00023ab094390	Extracellular
Zm00023ab094410	Extracellular
Zm00023ab206810	Extracellular
Zm00023ab121370	Cell membrane
Zm00023ab094420	Extracellular
Zm00023ab045040	Extracellular
Zm00023ab027710	Extracellular
Zm00023ab306920	Cell membrane
Zm00023ab063750	Extracellular
Zm00023ab431700	Extracellular
Zm00023ab127470	Extracellular
Zm00023ab306910	Extracellular
Zm00023ab170800	Endoplasmic reticulum
Zm00023ab069190	Extracellular
Zm00023ab069290	Extracellular
Zm00023ab249180	Extracellular
Zm00023ab338300	Extracellular
Zm00023ab408270	Extracellular
Zm00023ab035460	Extracellular
Zm00023ab004360	Extracellular
Zm00023ab126980	Extracellular
Zm00023ab100080	Extracellular
Zm00023ab149840	Extracellular
Zm00023ab313310	Extracellular
Zm00023ab202980	Lysosome/Vacuole
Zm00023ab089510	Extracellular
Zm00023ab246140	Extracellular
Zm00023ab377180	Extracellular
Zm00023ab306900	Nucleus
Zm00023ab202740	Lysosome/Vacuole
Zm00023ab445990	Extracellular
Zm00023ab313540	Nucleus
Zm00023ab274040	Extracellular
Zm00023ab366380	Extracellular
Zm00023ab274030	Cytoplasm
Zm00023ab274010	Nucleus
Zm00023ab274000	Cytoplasm
Zm00023ab274050	Nucleus
Zm00023ab058600	Endoplasmic reticulum
Zm00023ab378900	Extracellular
Zm00023ab088500	Plastid
Zm00023ab386650	Nucleus
Zm00024ab417420	Extracellular
Zm00024ab417460	Extracellular
Zm00024ab093250	Extracellular
Zm00024ab093270	Extracellular
Zm00024ab204450	Extracellular
Zm00024ab093280	Extracellular
Zm00024ab043920	Extracellular
Zm00024ab027100	Extracellular
Zm00024ab303950	Cell membrane
Zm00024ab062720	Extracellular
Zm00024ab429160	Extracellular
Zm00024ab126050	Extracellular
Zm00024ab303920	Extracellular
Zm00024ab303940	Extracellular
Zm00024ab245910	Extracellular
Zm00024ab068100	Extracellular
Zm00024ab335480	Extracellular
Zm00024ab111110	Extracellular
Zm00024ab405750	Extracellular
Zm00024ab120110	Extracellular
Zm00024ab003840	Extracellular
Zm00024ab125630	Extracellular
Zm00024ab098610	Extracellular
Zm00024ab148440	Extracellular
Zm00024ab310180	Extracellular
Zm00024ab451490	Extracellular
Zm00024ab200610	Extracellular
Zm00024ab088720	Extracellular
Zm00024ab243120	Extracellular
Zm00024ab374270	Extracellular
Zm00024ab200470	Lysosome/Vacuole
Zm00024ab303930	Nucleus
Zm00024ab095390	Cytoplasm
Zm00024ab270870	Extracellular
Zm00024ab363110	Extracellular
Zm00024ab270860	Cytoplasm
Zm00024ab270800	Extracellular
Zm00024ab270810	Extracellular
Zm00024ab270880	Cytoplasm
Zm00024ab124040	Extracellular
Zm00024ab417320	Extracellular
Zm00024ab177430	Extracellular
Zm00024ab206060	Extracellular
Zm00024ab305050	Extracellular
Zm00024ab057400	Endoplasmic reticulum
Zm00024ab376040	Extracellular
Zm00024ab177730	Extracellular
Zm00024ab383910	Cytoplasm
Zm00025ab423830	Extracellular
Zm00025ab423850	Extracellular
Zm00025ab094300	Extracellular
Zm00025ab094310	Extracellular
Zm00025ab208990	Extracellular
Zm00025ab121530	Cell membrane
Zm00025ab094320	Extracellular
Zm00025ab044960	Extracellular
Zm00025ab309480	Cell membrane
Zm00025ab027900	Extracellular
Zm00025ab063430	Extracellular
Zm00025ab436180	Extracellular
Zm00025ab309470	Extracellular
Zm00025ab127680	Extracellular
Zm00025ab172780	Endoplasmic reticulum
Zm00025ab068710	Extracellular
Zm00025ab251460	Extracellular
Zm00025ab341200	Extracellular
Zm00025ab450520	Extracellular
Zm00025ab113010	Extracellular
Zm00025ab309490	Extracellular
Zm00025ab309460	Extracellular
Zm00025ab412680	Extracellular
Zm00025ab004190	Extracellular
Zm00025ab036140	Extracellular
Zm00025ab036150	Extracellular
Zm00025ab127210	Extracellular
Zm00025ab100240	Extracellular
Zm00025ab389740	Extracellular
Zm00025ab089780	Extracellular
Zm00025ab036110	Extracellular
Zm00025ab036120	Extracellular
Zm00025ab151260	Extracellular
Zm00025ab315360	Extracellular
Zm00025ab204800	Lysosome/Vacuole
Zm00025ab248230	Extracellular
Zm00025ab380020	Extracellular
Zm00025ab277110	Extracellular
Zm00025ab369120	Extracellular
Zm00025ab277070	Extracellular
Zm00025ab277090	Extracellular
Zm00025ab277080	Extracellular
Zm00025ab277120	Cytoplasm
Zm00025ab423750	Extracellular
Zm00025ab292350	Extracellular
Zm00025ab058100	Endoplasmic reticulum
Zm00025ab221880	Extracellular
Zm00025ab104170	Extracellular
Zm00025ab381920	Extracellular
Zm00025ab088840	Plastid
Zm00026ab410660	Extracellular
Zm00026ab410700	Extracellular
Zm00026ab091780	Extracellular
Zm00026ab091790	Extracellular
Zm00026ab203320	Extracellular
Zm00026ab118350	Cell membrane
Zm00026ab091800	Extracellular
Zm00026ab042950	Extracellular
Zm00026ab301620	Cell membrane
Zm00026ab062040	Extracellular
Zm00026ab422300	Extracellular
Zm00026ab124260	Extracellular
Zm00026ab301600	Extracellular
Zm00026ab301610	Extracellular
Zm00026ab067150	Extracellular
Zm00026ab244350	Extracellular
Zm00026ab332030	Extracellular
Zm00026ab399540	Extracellular
Zm00026ab419340	Extracellular
Zm00026ab003750	Extracellular
Zm00026ab003760	Extracellular
Zm00026ab034060	Extracellular
Zm00026ab123790	Extracellular
Zm00026ab097200	Extracellular
Zm00026ab034070	Extracellular
Zm00026ab146740	Extracellular
Zm00026ab307660	Extracellular
Zm00026ab199290	Extracellular
Zm00026ab087440	Extracellular
Zm00026ab369000	Extracellular
Zm00026ab241380	Extracellular
Zm00026ab199110	Lysosome/Vacuole
Zm00026ab301590	Nucleus
Zm00026ab086530	Extracellular
Zm00026ab268970	Extracellular
Zm00026ab358780	Extracellular
Zm00026ab268930	Extracellular
Zm00026ab268960	Extracellular
Zm00026ab268940	Extracellular
Zm00026ab268990	Extracellular
Zm00026ab056850	Endoplasmic reticulum
Zm00026ab410590	Cytoplasm
Zm00026ab370750	Extracellular
Zm00026ab216120	Extracellular
Zm00026ab050020	Extracellular
Zm00026ab008580	Extracellular
Zm00026ab023880	Endoplasmic reticulum
Zm00026ab378640	Nucleus
Zm00019ab394630	Extracellular
Zm00019ab394640	Extracellular
Zm00019ab088780	Extracellular
Zm00019ab099260	Extracellular
Zm00019ab429880	Extracellular
Zm00019ab191220	Extracellular
Zm00019ab114780	Cell membrane
Zm00019ab099250	Extracellular
Zm00019ab429870	Extracellular
Zm00019ab042430	Extracellular
Zm00019ab026740	Extracellular
Zm00019ab060090	Extracellular
Zm00019ab286200	Cell membrane
Zm00019ab440060	Extracellular
Zm00019ab286180	Extracellular
Zm00019ab120110	Extracellular
Zm00019ab440080	Extracellular
Zm00019ab156840	Endoplasmic reticulum
Zm00019ab286190	Extracellular
Zm00019ab065250	Extracellular
Zm00019ab231720	Extracellular
Zm00019ab316580	Extracellular
Zm00019ab419290	Extracellular
Zm00019ab106170	Extracellular
Zm00019ab004160	Extracellular
Zm00019ab033990	Extracellular
Zm00019ab119760	Extracellular
Zm00019ab094100	Extracellular
Zm00019ab085270	Extracellular
Zm00019ab033970	Extracellular
Zm00019ab138040	Extracellular
Zm00019ab292220	Extracellular
Zm00019ab187220	Lysosome/Vacuole
Zm00019ab405810	Extracellular
Zm00019ab228600	Extracellular
Zm00019ab353800	Extracellular
Zm00019ab286170	Nucleus
Zm00019ab292450	Nucleus
Zm00019ab440070	Nucleus
Zm00019ab255710	Extracellular
Zm00019ab343140	Extracellular
Zm00019ab255700	Nucleus
Zm00019ab255690	Nucleus
Zm00019ab255680	Cytoplasm
Zm00019ab255720	Extracellular
Zm00019ab394550	Extracellular
Zm00019ab355580	Extracellular
Zm00019ab055100	Endoplasmic reticulum
Zm00019ab009000	Extracellular
Zm00019ab194190	Plastid
Zm00019ab243610	Extracellular
Zm00019ab365630	Extracellular
Zm00019ab381930	Plastid
Zm00019ab363020	Nucleus
Zm00019ab266380	Extracellular
Zm00019ab083820	Plastid
Zm00020ab414360	Extracellular
Zm00020ab092260	Extracellular
Zm00020ab092280	Extracellular
Zm00020ab204080	Extracellular
Zm00020ab118890	Cell membrane
Zm00020ab092290	Extracellular
Zm00020ab026940	Extracellular
Zm00020ab302520	Cell membrane
Zm00020ab062400	Extracellular
Zm00020ab426100	Extracellular
Zm00020ab043970	Extracellular
Zm00020ab302500	Extracellular
Zm00020ab302490	Extracellular
Zm00020ab124910	Extracellular
Zm00020ab302510	Extracellular
Zm00020ab067850	Extracellular
Zm00020ab245190	Extracellular
Zm00020ab414420	Extracellular
Zm00020ab333000	Extracellular
Zm00020ab087330	Extracellular
Zm00020ab440550	Extracellular
Zm00020ab109920	Extracellular
Zm00020ab402930	Extracellular
Zm00020ab423240	Extracellular
Zm00020ab124410	Extracellular
Zm00020ab097910	Extracellular
Zm00020ab381010	Cytoplasm
Zm00020ab034730	Extracellular
Zm00020ab003880	Extracellular
Zm00020ab147180	Extracellular
Zm00020ab308580	Extracellular
Zm00020ab200110	Extracellular
Zm00020ab088210	Extracellular
Zm00020ab199750	Nucleus
Zm00020ab371290	Extracellular
Zm00020ab242090	Extracellular
Zm00020ab199760	Lysosome/Vacuole
Zm00020ab270090	Extracellular
Zm00020ab360430	Extracellular
Zm00020ab270050	Extracellular
Zm00020ab270070	Extracellular
Zm00020ab270060	Extracellular
Zm00020ab270100	Cytoplasm
Zm00020ab414250	Extracellular
Zm00020ab057140	Endoplasmic reticulum
Zm00020ab373160	Extracellular
Zm00020ab176320	Nucleus
Zm00020ab257250	Nucleus
Zm00020ab378580	Plastid
Zm00020ab034680	Extracellular
Zm00028ab418990	Extracellular
Zm00028ab419000	Extracellular
Zm00028ab092990	Extracellular
Zm00028ab093010	Extracellular
Zm00028ab206900	Extracellular
Zm00028ab120670	Cell membrane
Zm00028ab093020	Extracellular
Zm00028ab044070	Extracellular
Zm00028ab027220	Extracellular
Zm00028ab306050	Cell membrane
Zm00028ab062530	Extracellular
Zm00028ab431090	Extracellular
Zm00028ab306020	Extracellular
Zm00028ab126800	Extracellular
Zm00028ab171400	Endoplasmic reticulum
Zm00028ab067910	Extracellular
Zm00028ab248970	Extracellular
Zm00028ab111510	Extracellular
Zm00028ab407600	Extracellular
Zm00028ab003720	Extracellular
Zm00028ab034980	Extracellular
Zm00028ab385720	Extracellular
Zm00028ab126350	Extracellular
Zm00028ab098880	Extracellular
Zm00028ab312100	Extracellular
Zm00028ab149200	Extracellular
Zm00028ab203120	Extracellular
Zm00028ab088680	Extracellular
Zm00028ab375940	Extracellular
Zm00028ab245980	Extracellular
Zm00028ab202790	Lysosome/Vacuole
Zm00028ab445520	Extracellular
Zm00028ab305990	Nucleus
Zm00028ab306040	Nucleus
Zm00028ab272480	Extracellular
Zm00028ab364990	Extracellular
Zm00028ab272460	Extracellular
Zm00028ab272440	Extracellular
Zm00028ab272470	Cytoplasm
Zm00028ab328220	Extracellular
Zm00028ab272490	Extracellular
Zm00028ab328210	Nucleus
Zm00028ab427930	Extracellular
Zm00028ab418910	Extracellular
Zm00028ab057270	Endoplasmic reticulum
Zm00028ab377710	Extracellular
Zm00028ab271040	Extracellular
Zm00028ab337350	Extracellular
Zm00030ab411590	Extracellular
Zm00030ab091340	Extracellular
Zm00030ab091350	Extracellular
Zm00030ab202390	Extracellular
Zm00030ab118180	Cell membrane
Zm00030ab091360	Extracellular
Zm00030ab043220	Extracellular
Zm00030ab026800	Extracellular
Zm00030ab299360	Cell membrane
Zm00030ab061700	Extracellular
Zm00030ab423560	Extracellular
Zm00030ab299340	Extracellular
Zm00030ab123920	Extracellular
Zm00030ab299330	Extracellular
Zm00030ab066880	Extracellular
Zm00030ab243620	Extracellular
Zm00030ab330820	Extracellular
Zm00030ab109290	Extracellular
Zm00030ab399920	Extracellular
Zm00030ab004130	Extracellular
Zm00030ab034540	Extracellular
Zm00030ab123510	Extracellular
Zm00030ab096970	Extracellular
Zm00030ab305470	Extracellular
Zm00030ab145830	Extracellular
Zm00030ab198670	Extracellular
Zm00030ab437090	Extracellular
Zm00030ab086760	Extracellular
Zm00030ab368560	Extracellular
Zm00030ab240340	Extracellular
Zm00030ab198430	Lysosome/Vacuole
Zm00030ab085940	Extracellular
Zm00030ab299350	Peroxisome
Zm00030ab266770	Extracellular
Zm00030ab358110	Extracellular
Zm00030ab266760	Cytoplasm
Zm00030ab266740	Nucleus
Zm00030ab266730	Extracellular
Zm00030ab266780	Nucleus
Zm00030ab056680	Endoplasmic reticulum
Zm00030ab370320	Extracellular
Zm00030ab378160	Cytoplasm
Zm00029ab425930	Extracellular
Zm00029ab425910	Extracellular
Zm00029ab094060	Extracellular
Zm00029ab208210	Extracellular
Zm00029ab094020	Extracellular
Zm00029ab121500	Cell membrane
Zm00029ab094070	Extracellular
Zm00029ab044760	Extracellular
Zm00029ab027380	Extracellular
Zm00029ab312590	Cell membrane
Zm00029ab063550	Extracellular
Zm00029ab438330	Extracellular
Zm00029ab312570	Extracellular
Zm00029ab127860	Extracellular
Zm00029ab312560	Extracellular
Zm00029ab068830	Extracellular
Zm00029ab251600	Extracellular
Zm00029ab344050	Extracellular
Zm00029ab452160	Extracellular
Zm00029ab112550	Extracellular
Zm00029ab414240	Extracellular
Zm00029ab435280	Extracellular
Zm00029ab003990	Extracellular
Zm00029ab127370	Extracellular
Zm00029ab099890	Extracellular
Zm00029ab089290	Extracellular
Zm00029ab035590	Extracellular
Zm00029ab318980	Extracellular
Zm00029ab151010	Extracellular
Zm00029ab204340	Extracellular
Zm00029ab381860	Extracellular
Zm00029ab248400	Extracellular
Zm00029ab204140	Lysosome/Vacuole
Zm00029ab088380	Nucleus
Zm00029ab312580	Nucleus
Zm00029ab279150	Extracellular
Zm00029ab370790	Extracellular
Zm00029ab279110	Cytoplasm
Zm00029ab279140	Cytoplasm
Zm00029ab279130	Extracellular
Zm00029ab279160	Extracellular
Zm00029ab425840	Extracellular
Zm00029ab058340	Endoplasmic reticulum
Zm00029ab383730	Extracellular
Zm00029ab209950	Extracellular
Zm00029ab180690	Extracellular
Zm00029ab391660	Nucleus
Zm00031ab425130	Extracellular
Zm00031ab425150	Extracellular
Zm00031ab095280	Extracellular
Zm00031ab095320	Extracellular
Zm00031ab209100	Extracellular
Zm00031ab122240	Cell membrane
Zm00031ab095330	Extracellular
Zm00031ab044980	Extracellular
Zm00031ab027730	Extracellular
Zm00031ab310070	Cell membrane
Zm00031ab064350	Extracellular
Zm00031ab436890	Extracellular
Zm00031ab310050	Extracellular
Zm00031ab128570	Extracellular
Zm00031ab310040	Extracellular
Zm00031ab172780	Endoplasmic reticulum
Zm00031ab069620	Extracellular
Zm00031ab251920	Extracellular
Zm00031ab450980	Extracellular
Zm00031ab113270	Extracellular
Zm00031ab413220	Extracellular
Zm00031ab433840	Extracellular
Zm00031ab003950	Extracellular
Zm00031ab003960	Extracellular
Zm00031ab035770	Extracellular
Zm00031ab127860	Extracellular
Zm00031ab101070	Extracellular
Zm00031ab390240	Extracellular
Zm00031ab151140	Extracellular
Zm00031ab316450	Extracellular
Zm00031ab205040	Lysosome/Vacuole
Zm00031ab090590	Extracellular
Zm00031ab248840	Extracellular
Zm00031ab204830	Lysosome/Vacuole
Zm00031ab089680	Extracellular
Zm00031ab000460	Nucleus
Zm00031ab276920	Extracellular
Zm00031ab369980	Extracellular
Zm00031ab276900	Extracellular
Zm00031ab276910	Cytoplasm
Zm00031ab276890	Extracellular
Zm00031ab276930	Nucleus
Zm00031ab000470	Nucleus
Zm00031ab058990	Endoplasmic reticulum
Zm00031ab446840	Extracellular
Zm00031ab449140	Extracellular
Zm00031ab382560	Extracellular
Zm00031ab122120	Extracellular
Zm00031ab075240	Extracellular
Zm00031ab051890	Extracellular
Zm00031ab425030	Extracellular
Zm00031ab342290	Extracellular
Zm00033ab431730	Extracellular
Zm00033ab431780	Extracellular
Zm00033ab096240	Extracellular
Zm00033ab096250	Extracellular
Zm00033ab213530	Extracellular
Zm00033ab096280	Extracellular
Zm00033ab124250	Cell membrane
Zm00033ab045650	Extracellular
Zm00033ab028170	Extracellular
Zm00033ab316140	Cell membrane
Zm00033ab064970	Extracellular
Zm00033ab444060	Extracellular
Zm00033ab130650	Extracellular
Zm00033ab176270	Endoplasmic reticulum
Zm00033ab256000	Extracellular
Zm00033ab070280	Extracellular
Zm00033ab348500	Extracellular
Zm00033ab114870	Extracellular
Zm00033ab316150	Extracellular
Zm00033ab420280	Extracellular
Zm00033ab036220	Extracellular
Zm00033ab004090	Extracellular
Zm00033ab397410	Extracellular
Zm00033ab130180	Extracellular
Zm00033ab102200	Extracellular
Zm00033ab091600	Extracellular
Zm00033ab322590	Extracellular
Zm00033ab322600	Extracellular
Zm00033ab154120	Extracellular
Zm00033ab316130	Extracellular
Zm00033ab209510	Extracellular
Zm00033ab387580	Extracellular
Zm00033ab209300	Lysosome/Vacuole
Zm00033ab282340	Extracellular
Zm00033ab376630	Extracellular
Zm00033ab282330	Extracellular
Zm00033ab282310	Extracellular
Zm00033ab282320	Extracellular
Zm00033ab282350	Cytoplasm
Zm00033ab011140	Extracellular
Zm00033ab025180	Extracellular
Zm00033ab111370	Extracellular
Zm00033ab106460	Extracellular
Zm00033ab059470	Endoplasmic reticulum
Zm00033ab389370	Extracellular
Zm00032ab426450	Extracellular
Zm00032ab426470	Extracellular
Zm00032ab094750	Extracellular
Zm00032ab094760	Extracellular
Zm00032ab208040	Extracellular
Zm00032ab121300	Cell membrane
Zm00032ab094780	Extracellular
Zm00032ab027440	Extracellular
Zm00032ab045060	Extracellular
Zm00032ab064210	Extracellular
Zm00032ab438330	Extracellular
Zm00032ab127420	Extracellular
Zm00032ab311120	Extracellular
Zm00032ab311110	Extracellular
Zm00032ab171450	Endoplasmic reticulum
Zm00032ab069480	Extracellular
Zm00032ab249920	Extracellular
Zm00032ab343720	Extracellular
Zm00032ab112610	Extracellular
Zm00032ab311130	Extracellular
Zm00032ab435150	Extracellular
Zm00032ab414270	Extracellular
Zm00032ab004010	Extracellular
Zm00032ab126950	Extracellular
Zm00032ab100480	Extracellular
Zm00032ab391570	Extracellular
Zm00032ab090310	Extracellular
Zm00032ab035620	Lysosome/Vacuole
Zm00032ab317550	Extracellular
Zm00032ab203880	Lysosome/Vacuole
Zm00032ab247040	Extracellular
Zm00032ab203730	Lysosome/Vacuole
Zm00032ab276790	Extracellular
Zm00032ab127390	Extracellular
Zm00032ab371530	Extracellular
Zm00032ab276750	Nucleus
Zm00032ab276780	Cytoplasm
Zm00032ab276740	Extracellular
Zm00032ab276800	Extracellular
Zm00032ab426360	Extracellular
Zm00032ab159370	Plastid
Zm00032ab058770	Endoplasmic reticulum
Zm00032ab384020	Extracellular
Zm00032ab035760	Extracellular
Zm00032ab312760	Extracellular
Zm00032ab121170	Extracellular
Zm00032ab089410	Plastid
Zm00034ab433980	Extracellular
Zm00034ab433910	Extracellular
Zm00034ab097190	Extracellular
Zm00034ab097220	Extracellular
Zm00034ab213240	Extracellular
Zm00034ab125460	Cell membrane
Zm00034ab097250	Extracellular
Zm00034ab045990	Extracellular
Zm00034ab028410	Extracellular
Zm00034ab318990	Cell membrane
Zm00034ab065720	Extracellular
Zm00034ab446260	Extracellular
Zm00034ab318970	Extracellular
Zm00034ab131850	Extracellular
Zm00034ab176610	Endoplasmic reticulum
Zm00034ab071440	Extracellular
Zm00034ab257350	Extracellular
Zm00034ab351060	Extracellular
Zm00034ab318980	Extracellular
Zm00034ab422210	Extracellular
Zm00034ab443090	Extracellular
Zm00034ab004020	Extracellular
Zm00034ab131320	Extracellular
Zm00034ab103130	Extracellular
Zm00034ab092430	Extracellular
Zm00034ab036430	Extracellular
Zm00034ab325010	Extracellular
Zm00034ab155160	Extracellular
Zm00034ab209400	Lysosome/Vacuole
Zm00034ab254050	Extracellular
Zm00034ab390560	Extracellular
Zm00034ab091520	Extracellular
Zm00034ab460590	Cell membrane
Zm00034ab099530	Cytoplasm
Zm00034ab284950	Extracellular
Zm00034ab380030	Extracellular
Zm00034ab284920	Extracellular
Zm00034ab284970	Nucleus
Zm00034ab284930	Extracellular
Zm00034ab025140	Extracellular
Zm00034ab392260	Extracellular
Zm00034ab060520	Endoplasmic reticulum
Zm00034ab296770	Extracellular
Zm00034ab010900	Extracellular
Zm00034ab399910	Nucleus
Zm00035ab423440	Extracellular
Zm00035ab423450	Extracellular
Zm00035ab094040	Extracellular
Zm00035ab094050	Extracellular
Zm00035ab207650	Extracellular
Zm00035ab121590	Cell membrane
Zm00035ab094060	Extracellular
Zm00035ab309710	Cell membrane
Zm00035ab027470	Extracellular
Zm00035ab044610	Extracellular
Zm00035ab063130	Extracellular
Zm00035ab435790	Extracellular
Zm00035ab309690	Extracellular
Zm00035ab127720	Extracellular
Zm00035ab309700	Extracellular
Zm00035ab068360	Extracellular
Zm00035ab250400	Extracellular
Zm00035ab341920	Extracellular
Zm00035ab112240	Extracellular
Zm00035ab412030	Extracellular
Zm00035ab003930	Extracellular
Zm00035ab035610	Extracellular
Zm00035ab389690	Extracellular
Zm00035ab127320	Extracellular
Zm00035ab099530	Extracellular
Zm00035ab089990	Extracellular
Zm00035ab279990	Extracellular
Zm00035ab315950	Extracellular
Zm00035ab150280	Extracellular
Zm00035ab315970	Cytoplasm
Zm00035ab203770	Lysosome/Vacuole
Zm00035ab309680	Nucleus
Zm00035ab379910	Extracellular
Zm00035ab247110	Extracellular
Zm00035ab203640	Lysosome/Vacuole
Zm00035ab450330	Extracellular
Zm00035ab316160	Nucleus
Zm00035ab275100	Extracellular
Zm00035ab369020	Extracellular
Zm00035ab275070	Extracellular
Zm00035ab275060	Extracellular
Zm00035ab275090	Cytoplasm
Zm00035ab275110	Extracellular
Zm00035ab381650	Extracellular
Zm00035ab423340	Extracellular
Zm00035ab058180	Endoplasmic reticulum
Zm00035ab051380	Extracellular
Zm00035ab059910	Extracellular
Zm00035ab103350	Extracellular
Zm00035ab168350	Extracellular
Zm00035ab089070	Plastid
Zm00036ab420370	Extracellular
Zm00036ab094490	Extracellular
Zm00036ab420420	Extracellular
Zm00036ab094500	Extracellular
Zm00036ab206600	Extracellular
Zm00036ab121280	Cell membrane
Zm00036ab094530	Extracellular
Zm00036ab044680	Extracellular
Zm00036ab307520	Cell membrane
Zm00036ab063760	Extracellular
Zm00036ab431970	Extracellular
Zm00036ab307510	Extracellular
Zm00036ab247710	Extracellular
Zm00036ab069200	Extracellular
Zm00036ab338980	Extracellular
Zm00036ab112770	Extracellular
Zm00036ab307530	Cytoplasm
Zm00036ab408090	Extracellular
Zm00036ab035150	Extracellular
Zm00036ab003990	Extracellular
Zm00036ab126970	Extracellular
Zm00036ab100080	Extracellular
Zm00036ab090010	Nucleus
Zm00036ab445650	Extracellular
Zm00036ab150000	Extracellular
Zm00036ab313840	Extracellular
Zm00036ab314150	Nucleus
Zm00036ab202860	Extracellular
Zm00036ab244730	Extracellular
Zm00036ab377270	Extracellular
Zm00036ab202650	Lysosome/Vacuole
Zm00036ab274280	Extracellular
Zm00036ab366600	Extracellular
Zm00036ab274260	Extracellular
Zm00036ab274270	Cytoplasm
Zm00036ab274250	Extracellular
Zm00036ab274290	Nucleus
Zm00036ab443000	Extracellular
Zm00036ab420300	Extracellular
Zm00036ab058400	Endoplasmic reticulum
Zm00036ab379050	Extracellular
Zm00036ab089110	Plastid
Zm00036ab386770	Nucleus
Zm00036ab165310	Cytoplasm
Zm00037ab412560	Extracellular
Zm00037ab091790	Extracellular
Zm00037ab091810	Extracellular
Zm00037ab203230	Extracellular
Zm00037ab118250	Cell membrane
Zm00037ab091820	Extracellular
Zm00037ab043460	Extracellular
Zm00037ab302740	Cell membrane
Zm00037ab061900	Extracellular
Zm00037ab423920	Extracellular
Zm00037ab302750	Extracellular
Zm00037ab124390	Extracellular
Zm00037ab167480	Endoplasmic reticulum
Zm00037ab067270	Extracellular
Zm00037ab244780	Extracellular
Zm00037ab332960	Extracellular
Zm00037ab109270	Extracellular
Zm00037ab400880	Extracellular
Zm00037ab003840	Extracellular
Zm00037ab123990	Extracellular
Zm00037ab034400	Extracellular
Zm00037ab097060	Extracellular
Zm00037ab087720	Extracellular
Zm00037ab146520	Extracellular
Zm00037ab412550	Extracellular
Zm00037ab308700	Extracellular
Zm00037ab199340	Lysosome/Vacuole
Zm00037ab438140	Extracellular
Zm00037ab241720	Extracellular
Zm00037ab370170	Extracellular
Zm00037ab199140	Lysosome/Vacuole
Zm00037ab302760	Cell membrane
Zm00037ab270100	Extracellular
Zm00037ab359670	Extracellular
Zm00037ab270090	Cytoplasm
Zm00037ab270030	Extracellular
Zm00037ab270040	Extracellular
Zm00037ab270120	Extracellular
Zm00037ab056860	Endoplasmic reticulum
Zm00037ab287130	Extracellular
Zm00037ab371900	Extracellular
Zm00037ab379760	Nucleus
Zm00037ab086840	Plastid
Zm00039ab416840	Extracellular
Zm00039ab416860	Extracellular
Zm00039ab092090	Extracellular
Zm00039ab092110	Extracellular
Zm00039ab205550	Extracellular
Zm00039ab119030	Cell membrane
Zm00039ab092120	Extracellular
Zm00039ab043870	Extracellular
Zm00039ab304390	Cell membrane
Zm00039ab062340	Extracellular
Zm00039ab428650	Extracellular
Zm00039ab304360	Extracellular
Zm00039ab124940	Extracellular
Zm00039ab304350	Extracellular
Zm00039ab168450	Endoplasmic reticulum
Zm00039ab067450	Extracellular
Zm00039ab110150	Extracellular
Zm00039ab405270	Extracellular
Zm00039ab003960	Extracellular
Zm00039ab124420	Extracellular
Zm00039ab097540	Extracellular
Zm00039ab035060	Extracellular
Zm00039ab310410	Extracellular
Zm00039ab147410	Extracellular
Zm00039ab310430	Extracellular
Zm00039ab201360	Lysosome/Vacuole
Zm00039ab087800	Extracellular
Zm00039ab243790	Extracellular
Zm00039ab201240	Lysosome/Vacuole
Zm00039ab442570	Extracellular
Zm00039ab304380	Cell membrane
Zm00039ab247060	Nucleus
Zm00039ab374010	Nucleus
Zm00039ab270600	Extracellular
Zm00039ab304370	Extracellular
Zm00039ab363250	Extracellular
Zm00039ab270580	Extracellular
Zm00039ab270590	Cytoplasm
Zm00039ab270560	Extracellular
Zm00039ab270610	Nucleus
Zm00039ab416750	Extracellular
Zm00039ab057100	Endoplasmic reticulum
Zm00039ab375960	Extracellular
Zm00039ab383590	Cytoplasm
Zm00039ab188720	Extracellular
Zm00039ab335440	Extracellular
Zm00038ab383610	Extracellular
Zm00038ab383620	Extracellular
Zm00038ab093690	Extracellular
Zm00038ab093700	Extracellular
Zm00038ab204310	Extracellular
Zm00038ab120750	Cell membrane
Zm00038ab093740	Extracellular
Zm00038ab044580	Extracellular
Zm00038ab027960	Extracellular
Zm00038ab305170	Cell membrane
Zm00038ab063650	Extracellular
Zm00038ab429770	Extracellular
Zm00038ab305150	Extracellular
Zm00038ab305160	Extracellular
Zm00038ab068840	Extracellular
Zm00038ab246640	Extracellular
Zm00038ab336370	Extracellular
Zm00038ab088470	Extracellular
Zm00038ab305140	Nucleus
Zm00038ab111680	Extracellular
Zm00038ab414150	Extracellular
Zm00038ab004060	Extracellular
Zm00038ab126430	Extracellular
Zm00038ab391440	Extracellular
Zm00038ab099520	Extracellular
Zm00038ab089400	Extracellular
Zm00038ab035540	Extracellular
Zm00038ab035550	Extracellular
Zm00038ab311340	Extracellular
Zm00038ab148640	Extracellular
Zm00038ab311350	Cytoplasm
Zm00038ab200350	Lysosome/Vacuole
Zm00038ab374550	Extracellular
Zm00038ab243610	Extracellular
Zm00038ab200170	Lysosome/Vacuole
Zm00038ab443590	Extracellular
Zm00038ab327490	Nucleus
Zm00038ab327480	Nucleus
Zm00038ab272020	Extracellular
Zm00038ab363800	Extracellular
Zm00038ab272010	Cytoplasm
Zm00038ab271980	Extracellular
Zm00038ab271970	Extracellular
Zm00038ab376530	Extracellular
Zm00038ab058150	Endoplasmic reticulum
Zm00038ab412260	Golgi apparatus
Zm00038ab060070	Extracellular
Zm00038ab052950	Nucleus
Zm00040ab434150	Extracellular
Zm00040ab097910	Extracellular
Zm00040ab097920	Extracellular
Zm00040ab214830	Extracellular
Zm00040ab125830	Cell membrane
Zm00040ab097930	Extracellular
Zm00040ab045830	Extracellular
Zm00040ab028550	Extracellular
Zm00040ab317450	Cell membrane
Zm00040ab065460	Extracellular
Zm00040ab446550	Extracellular
Zm00040ab132010	Extracellular
Zm00040ab177520	Endoplasmic reticulum
Zm00040ab071320	Extracellular
Zm00040ab258240	Extracellular
Zm00040ab116600	Extracellular
Zm00040ab422460	Extracellular
Zm00040ab004030	Extracellular
Zm00040ab036650	Extracellular
Zm00040ab399720	Extracellular
Zm00040ab131550	Extracellular
Zm00040ab443440	Extracellular
Zm00040ab103950	Extracellular
Zm00040ab093300	Extracellular
Zm00040ab036610	Extracellular
Zm00040ab323760	Extracellular
Zm00040ab155820	Extracellular
Zm00040ab434110	Extracellular
Zm00040ab210980	Extracellular
Zm00040ab317430	Nucleus
Zm00040ab389810	Extracellular
Zm00040ab255220	Extracellular
Zm00040ab210530	Lysosome/Vacuole
Zm00040ab461150	Extracellular
Zm00040ab255980	Nucleus
Zm00040ab283220	Extracellular
Zm00040ab378800	Extracellular
Zm00040ab283200	Extracellular
Zm00040ab283170	Extracellular
Zm00040ab283210	Cytoplasm
Zm00040ab283230	Extracellular
Zm00040ab060150	Endoplasmic reticulum
Zm00040ab391570	Extracellular
Zm00040ab349930	Extracellular
Zm00041ab425000	Extracellular
Zm00041ab425050	Extracellular
Zm00041ab094300	Extracellular
Zm00041ab094320	Extracellular
Zm00041ab209740	Extracellular
Zm00041ab122160	Cell membrane
Zm00041ab094330	Extracellular
Zm00041ab044520	Extracellular
Zm00041ab027930	Extracellular
Zm00041ab310020	Cell membrane
Zm00041ab063140	Extracellular
Zm00041ab437460	Extracellular
Zm00041ab310030	Extracellular
Zm00041ab068560	Extracellular
Zm00041ab252230	Extracellular
Zm00041ab342060	Extracellular
Zm00041ab451730	Extracellular
Zm00041ab113010	Extracellular
Zm00041ab412940	Extracellular
Zm00041ab035720	Extracellular
Zm00041ab035730	Extracellular
Zm00041ab004250	Extracellular
Zm00041ab128350	Extracellular
Zm00041ab100180	Extracellular
Zm00041ab035710	Extracellular
Zm00041ab316480	Extracellular
Zm00041ab316500	Extracellular
Zm00041ab390720	Extracellular
Zm00041ab205850	Lysosome/Vacuole
Zm00041ab089610	Extracellular
Zm00041ab381160	Extracellular
Zm00041ab249100	Extracellular
Zm00041ab151920	Extracellular
Zm00041ab310010	Nucleus
Zm00041ab276150	Extracellular
Zm00041ab370310	Extracellular
Zm00041ab276100	Nucleus
Zm00041ab276090	Nucleus
Zm00041ab276140	Cytoplasm
Zm00041ab382820	Extracellular
Zm00041ab058030	Endoplasmic reticulum
Zm00041ab006770	Extracellular
Zm00042ab427650	Extracellular
Zm00042ab427680	Extracellular
Zm00042ab093740	Extracellular
Zm00042ab093750	Extracellular
Zm00042ab209550	Extracellular
Zm00042ab121290	Cell membrane
Zm00042ab093780	Extracellular
Zm00042ab044270	Extracellular
Zm00042ab027290	Extracellular
Zm00042ab311830	Cell membrane
Zm00042ab063390	Extracellular
Zm00042ab439900	Extracellular
Zm00042ab311810	Extracellular
Zm00042ab127190	Extracellular
Zm00042ab311820	Extracellular
Zm00042ab171810	Endoplasmic reticulum
Zm00042ab252360	Extracellular
Zm00042ab068520	Extracellular
Zm00042ab343750	Extracellular
Zm00042ab112130	Extracellular
Zm00042ab454030	Extracellular
Zm00042ab415440	Extracellular
Zm00042ab436770	Extracellular
Zm00042ab004110	Extracellular
Zm00042ab126660	Extracellular
Zm00042ab099490	Extracellular
Zm00042ab088870	Extracellular
Zm00042ab462340	Extracellular
Zm00042ab318470	Extracellular
Zm00042ab150430	Extracellular
Zm00042ab392710	Extracellular
Zm00042ab205650	Lysosome/Vacuole
Zm00042ab382970	Extracellular
Zm00042ab249470	Extracellular
Zm00042ab311800	Nucleus
Zm00042ab205490	Lysosome/Vacuole
Zm00042ab277810	Extracellular
Zm00042ab372290	Extracellular
Zm00042ab277780	Extracellular
Zm00042ab277790	Extracellular
Zm00042ab277800	Cytoplasm
Zm00042ab277820	Nucleus
Zm00042ab071800	Extracellular
Zm00042ab427560	Extracellular
Zm00042ab313010	Extracellular
Zm00042ab384910	Extracellular
Zm00042ab058270	Endoplasmic reticulum
Zm00042ab035330	Extracellular
Zm00042ab087730	Plastid
Zm00042ab009000	Extracellular
Zm00042ab413500	Extracellular
Zm00027ab413920	Extracellular
Zm00027ab092190	Extracellular
Zm00027ab092210	Extracellular
Zm00027ab204780	Extracellular
Zm00027ab118840	Cell membrane
Zm00027ab092220	Extracellular
Zm00027ab043580	Extracellular
Zm00027ab026830	Extracellular
Zm00027ab303510	Cell membrane
Zm00027ab062410	Extracellular
Zm00027ab425940	Extracellular
Zm00027ab303500	Extracellular
Zm00027ab125040	Extracellular
Zm00027ab168450	Endoplasmic reticulum
Zm00027ab067490	Extracellular
Zm00027ab246360	Extracellular
Zm00027ab333560	Extracellular
Zm00027ab109920	Extracellular
Zm00027ab402500	Extracellular
Zm00027ab003920	Extracellular
Zm00027ab035050	Extracellular

## Sheet: Table S6
Table S6. Dirigent family genes with corresponding inbred lines and OrthoGroup classifications
Line	Ortho Groups and Singletons	GeneID
CML247	OG01	Zm00023ab378900
Ki3	OG01	Zm00029ab425840
CML333	OG01	Zm00026ab370750
CML277	OG01	Zm00024ab305050
Tx303	OG01	Zm00041ab382820
CML228	OG01	Zm00022ab414270
P39	OG01	Zm00040ab391570
CML322	OG01	Zm00025ab423750
CML333	OG01	Zm00026ab410590
Ms71	OG01	Zm00035ab381650
CML322	OG01	Zm00025ab104170
CML333	OG01	Zm00026ab008580
CML69	OG01	Zm00020ab378580
M37W	OG01	Zm00032ab426360
NC358	OG01	Zm00037ab287130
CML277	OG01	Zm00024ab417320
CML277	OG01	Zm00024ab376040
Ki3	OG01	Zm00029ab383730
CML322	OG01	Zm00025ab292350
Il14H	OG01	Zm00028ab418910
CML69	OG01	Zm00020ab176320
CML52	OG01	Zm00019ab394550
CML333	OG01	Zm00026ab050020
B97	OG01	Zm00018ab427400
CML52	OG01	Zm00019ab381930
CML52	OG01	Zm00019ab355580
Ky21	OG01	Zm00031ab446840
Mo18W	OG01	Zm00034ab025140
CML322	OG01	Zm00025ab381920
Ki3	OG01	Zm00029ab209950
CML228	OG01	Zm00022ab046850
M37W	OG01	Zm00032ab121170
Mo18W	OG01	Zm00034ab392260
Ky21	OG01	Zm00031ab051890
CML52	OG01	Zm00019ab365630
Ms71	OG01	Zm00035ab423340
CML322	OG01	Zm00025ab221880
Ki3	OG01	Zm00029ab180690
M162W	OG01	Zm00033ab111370
Ky21	OG01	Zm00031ab122120
B97	OG01	Zm00018ab385670
Tzi8	OG01	Zm00042ab071800
NC358	OG01	Zm00037ab371900
M37W	OG01	Zm00032ab384020
CML52	OG01	Zm00019ab009000
NC350	OG01	Zm00036ab420300
CML69	OG01	Zm00020ab414250
CML277	OG01	Zm00024ab177430
HP301	OG01	Zm00027ab372850
CML333	OG01	Zm00026ab023880
HP301	OG01	Zm00027ab372660
Oh43	OG01	Zm00039ab416750
CML69	OG01	Zm00020ab373160
Mo18W	OG01	Zm00034ab010900
M162W	OG01	Zm00033ab011140
CML228	OG01	Zm00022ab205530
NC350	OG01	Zm00036ab443000
B73	OG01	Zm00001eb408030
Tx303	OG01	Zm00041ab006770
CML52	OG01	Zm00019ab266380
CML333	OG01	Zm00026ab216120
Tzi8	OG01	Zm00042ab427560
Ki11	OG01	Zm00030ab370320
CML228	OG01	Zm00022ab373670
Il14H	OG01	Zm00028ab377710
Ms71	OG01	Zm00035ab103350
M162W	OG01	Zm00033ab106460
M162W	OG01	Zm00033ab389370
M37W	OG01	Zm00032ab312760
CML69	OG01	Zm00020ab257250
Tzi8	OG01	Zm00042ab384910
Oh7B	OG01	Zm00038ab376530
Ms71	OG01	Zm00035ab051380
CML277	OG01	Zm00024ab124040
CML52	OG01	Zm00019ab194190
Oh7B	OG01	Zm00038ab412260
NC350	OG01	Zm00036ab379050
M37W	OG01	Zm00032ab035760
M162W	OG01	Zm00033ab025180
CML103	OG01	Zm00021ab374070
CML103	OG01	Zm00021ab304700
Ms71	OG01	Zm00035ab059910
Oh43	OG01	Zm00039ab375960
CML52	OG01	Zm00019ab243610
Mo18W	OG01	Zm00034ab296770
B73	OG01	Zm00001eb368090
Ky21	OG01	Zm00031ab449140
Ky21	OG01	Zm00031ab382560
Tzi8	OG01	Zm00042ab313010
Oh7B	OG01	Zm00038ab060070
M37W	OG01	Zm00032ab159370
B97	OG01	Zm00018ab215080
Ky21	OG01	Zm00031ab425030
B97	OG01	Zm00018ab060820
CML277	OG01	Zm00024ab206060
B97	OG02	Zm00018ab427510
Ki11	OG02	Zm00030ab411590
CML52	OG02	Zm00019ab394640
NC358	OG02	Zm00037ab412560
CML247	OG02	Zm00023ab419780
Oh7B	OG02	Zm00038ab383610
CML277	OG02	Zm00024ab417420
Tx303	OG02	Zm00041ab425050
CML247	OG02	Zm00023ab419820
Tx303	OG02	Zm00041ab425000
CML103	OG02	Zm00021ab415860
Oh43	OG02	Zm00039ab416860
Ki3	OG02	Zm00029ab425930
CML333	OG02	Zm00026ab410660
Tzi8	OG02	Zm00042ab427680
Mo18W	OG02	Zm00034ab433910
Il14H	OG02	Zm00028ab418990
M162W	OG02	Zm00033ab431780
M37W	OG02	Zm00032ab426470
B97	OG02	Zm00018ab427520
CML228	OG02	Zm00022ab414380
Ms71	OG02	Zm00035ab423440
CML277	OG02	Zm00024ab417460
CML322	OG02	Zm00025ab423850
NC350	OG02	Zm00036ab420370
B73	OG02	Zm00001eb408140
P39	OG02	Zm00040ab434150
Ky21	OG02	Zm00031ab425130
CML322	OG02	Zm00025ab423830
CML333	OG02	Zm00026ab410700
Oh7B	OG02	Zm00038ab383620
Tzi8	OG02	Zm00042ab427650
M37W	OG02	Zm00032ab426450
Il14H	OG02	Zm00028ab419000
NC350	OG02	Zm00036ab420420
CML228	OG02	Zm00022ab414400
CML103	OG02	Zm00021ab415820
CML52	OG02	Zm00019ab394630
HP301	OG02	Zm00027ab413920
Oh43	OG02	Zm00039ab416840
CML69	OG02	Zm00020ab414360
Ky21	OG02	Zm00031ab425150
Ki3	OG02	Zm00029ab425910
Mo18W	OG02	Zm00034ab433980
Ms71	OG02	Zm00035ab423450
M162W	OG02	Zm00033ab431730
B73	OG02	Zm00001eb408210
NC358	OG03	Zm00037ab003840
CML103	OG03	Zm00021ab003910
P39	OG03	Zm00040ab004030
Ki3	OG03	Zm00029ab003990
Tzi8	OG03	Zm00042ab004110
CML52	OG03	Zm00019ab004160
NC350	OG03	Zm00036ab003990
CML322	OG03	Zm00025ab004190
CML277	OG03	Zm00024ab003840
HP301	OG03	Zm00027ab003920
CML228	OG03	Zm00022ab003890
Ky21	OG03	Zm00031ab003950
Ki11	OG03	Zm00030ab004130
B73	OG03	Zm00001eb003590
Ky21	OG03	Zm00031ab003960
Mo18W	OG03	Zm00034ab004020
Tx303	OG03	Zm00041ab004250
M162W	OG03	Zm00033ab004090
CML333	OG03	Zm00026ab003760
CML247	OG03	Zm00023ab004360
B97	OG03	Zm00018ab003890
Oh7B	OG03	Zm00038ab004060
M37W	OG03	Zm00032ab004010
CML333	OG03	Zm00026ab003750
Oh43	OG03	Zm00039ab003960
Ms71	OG03	Zm00035ab003930
CML69	OG03	Zm00020ab003880
Il14H	OG03	Zm00028ab003720
Tx303	OG04	Zm00041ab094330
Ky21	OG04	Zm00031ab095330
Il14H	OG04	Zm00028ab093020
B97	OG04	Zm00018ab093990
Mo18W	OG04	Zm00034ab097250
CML333	OG04	Zm00026ab091800
M37W	OG04	Zm00032ab094780
CML52	OG04	Zm00019ab099250
NC358	OG04	Zm00037ab091820
CML69	OG04	Zm00020ab092290
P39	OG04	Zm00040ab097930
Ki3	OG04	Zm00029ab094070
Oh7B	OG04	Zm00038ab093740
Tzi8	OG04	Zm00042ab093780
CML103	OG04	Zm00021ab091700
B73	OG04	Zm00001eb091400
CML247	OG04	Zm00023ab094420
CML322	OG04	Zm00025ab094320
Ms71	OG04	Zm00035ab094060
Ki11	OG04	Zm00030ab091360
CML228	OG04	Zm00022ab092150
NC350	OG04	Zm00036ab094530
CML277	OG04	Zm00024ab093280
CML52	OG04	Zm00019ab429870
Oh43	OG04	Zm00039ab092120
M162W	OG04	Zm00033ab096280
HP301	OG04	Zm00027ab092220
Ki11	OG05	Zm00030ab091350
CML322	OG05	Zm00025ab094310
HP301	OG05	Zm00027ab092210
B73	OG05	Zm00001eb091370
CML247	OG05	Zm00023ab094410
CML52	OG05	Zm00019ab099260
CML103	OG05	Zm00021ab091690
B97	OG05	Zm00018ab093980
CML69	OG05	Zm00020ab092280
M162W	OG05	Zm00033ab096250
Il14H	OG05	Zm00028ab093010
Mo18W	OG05	Zm00034ab097220
NC350	OG05	Zm00036ab094500
Tzi8	OG05	Zm00042ab093750
Ms71	OG05	Zm00035ab094050
Ki3	OG05	Zm00029ab094060
CML333	OG05	Zm00026ab091790
NC358	OG05	Zm00037ab091810
CML228	OG05	Zm00022ab092140
CML277	OG05	Zm00024ab093270
Oh43	OG05	Zm00039ab092110
Oh7B	OG05	Zm00038ab093700
P39	OG05	Zm00040ab097920
Tx303	OG05	Zm00041ab094320
CML52	OG05	Zm00019ab429880
M37W	OG05	Zm00032ab094760
Ky21	OG05	Zm00031ab095320
B73	OG06	Zm00001eb201130
Tzi8	OG06	Zm00042ab209550
Ki11	OG06	Zm00030ab202390
M37W	OG06	Zm00032ab208040
CML228	OG06	Zm00022ab203840
Oh43	OG06	Zm00039ab205550
CML52	OG06	Zm00019ab191220
CML247	OG06	Zm00023ab206810
Ky21	OG06	Zm00031ab209100
P39	OG06	Zm00040ab214830
Ki3	OG06	Zm00029ab208210
CML277	OG06	Zm00024ab204450
CML103	OG06	Zm00021ab203840
CML333	OG06	Zm00026ab203320
HP301	OG06	Zm00027ab204780
Tx303	OG06	Zm00041ab209740
CML69	OG06	Zm00020ab204080
M162W	OG06	Zm00033ab213530
Mo18W	OG06	Zm00034ab213240
NC350	OG06	Zm00036ab206600
Oh7B	OG06	Zm00038ab204310
B97	OG06	Zm00018ab208860
Il14H	OG06	Zm00028ab206900
Ms71	OG06	Zm00035ab207650
NC358	OG06	Zm00037ab203230
CML322	OG06	Zm00025ab208990
CML322	OG07	Zm00025ab121530
Oh7B	OG07	Zm00038ab120750
CML52	OG07	Zm00019ab114780
Ki11	OG07	Zm00030ab118180
Ki3	OG07	Zm00029ab121500
M37W	OG07	Zm00032ab121300
Mo18W	OG07	Zm00034ab125460
Tx303	OG07	Zm00041ab122160
B73	OG07	Zm00001eb118270
CML333	OG07	Zm00026ab118350
HP301	OG07	Zm00027ab118840
CML277	OG07	Zm00024ab120110
M162W	OG07	Zm00033ab124250
CML228	OG07	Zm00022ab119670
P39	OG07	Zm00040ab125830
Tzi8	OG07	Zm00042ab121290
NC350	OG07	Zm00036ab121280
NC358	OG07	Zm00037ab118250
CML103	OG07	Zm00021ab118650
Oh43	OG07	Zm00039ab119030
CML69	OG07	Zm00020ab118890
Ms71	OG07	Zm00035ab121590
B97	OG07	Zm00018ab121540
Ky21	OG07	Zm00031ab122240
CML247	OG07	Zm00023ab121370
Il14H	OG07	Zm00028ab120670
CML322	OG08	Zm00025ab044960
Ky21	OG08	Zm00031ab044980
CML228	OG08	Zm00022ab043670
M162W	OG08	Zm00033ab045650
NC350	OG08	Zm00036ab044680
Mo18W	OG08	Zm00034ab045990
Ki3	OG08	Zm00029ab044760
Oh43	OG08	Zm00039ab043870
P39	OG08	Zm00040ab045830
Oh7B	OG08	Zm00038ab044580
Ki11	OG08	Zm00030ab043220
CML52	OG08	Zm00019ab042430
M37W	OG08	Zm00032ab045060
NC358	OG08	Zm00037ab043460
CML69	OG08	Zm00020ab043970
Tx303	OG08	Zm00041ab044520
CML333	OG08	Zm00026ab042950
HP301	OG08	Zm00027ab043580
Ms71	OG08	Zm00035ab044610
B97	OG08	Zm00018ab045610
CML247	OG08	Zm00023ab045040
Tzi8	OG08	Zm00042ab044270
CML103	OG08	Zm00021ab043550
B73	OG08	Zm00001eb043230
Il14H	OG08	Zm00028ab044070
CML277	OG08	Zm00024ab043920
Oh7B	OG09	Zm00038ab063650
Mo18W	OG09	Zm00034ab065720
CML322	OG09	Zm00025ab063430
M162W	OG09	Zm00033ab064970
P39	OG09	Zm00040ab065460
Tx303	OG09	Zm00041ab063140
Oh43	OG09	Zm00039ab062340
CML247	OG09	Zm00023ab063750
CML228	OG09	Zm00022ab062390
Ki11	OG09	Zm00030ab061700
NC350	OG09	Zm00036ab063760
Ky21	OG09	Zm00031ab064350
CML52	OG09	Zm00019ab060090
HP301	OG09	Zm00027ab062410
CML333	OG09	Zm00026ab062040
B73	OG09	Zm00001eb061870
Tzi8	OG09	Zm00042ab063390
Il14H	OG09	Zm00028ab062530
CML69	OG09	Zm00020ab062400
Ms71	OG09	Zm00035ab063130
B97	OG09	Zm00018ab064110
CML103	OG09	Zm00021ab062260
NC358	OG09	Zm00037ab061900
M37W	OG09	Zm00032ab064210
CML277	OG09	Zm00024ab062720
Ki3	OG09	Zm00029ab063550
Ki11	OG10	Zm00030ab423560
Tzi8	OG10	Zm00042ab439900
CML322	OG10	Zm00025ab436180
CML333	OG10	Zm00026ab422300
CML52	OG10	Zm00019ab405810
Ki3	OG10	Zm00029ab438330
CML69	OG10	Zm00020ab426100
B73	OG10	Zm00001eb419240
P39	OG10	Zm00040ab446550
Il14H	OG10	Zm00028ab431090
NC350	OG10	Zm00036ab431970
Tx303	OG10	Zm00041ab437460
M162W	OG10	Zm00033ab444060
B97	OG10	Zm00018ab440040
CML228	OG10	Zm00022ab425740
CML277	OG10	Zm00024ab429160
CML247	OG10	Zm00023ab431700
Oh7B	OG10	Zm00038ab429770
Mo18W	OG10	Zm00034ab446260
Ms71	OG10	Zm00035ab435790
Oh43	OG10	Zm00039ab428650
M37W	OG10	Zm00032ab438330
HP301	OG10	Zm00027ab425940
NC358	OG10	Zm00037ab423920
CML103	OG10	Zm00021ab427470
Ky21	OG10	Zm00031ab436890
B73	OG11	Zm00001eb241760
CML69	OG11	Zm00020ab245190
Tzi8	OG11	Zm00042ab252360
Ky21	OG11	Zm00031ab251920
Ki3	OG11	Zm00029ab251600
Oh43	OG11	Zm00039ab247060
P39	OG11	Zm00040ab258240
B97	OG11	Zm00018ab251660
Ki11	OG11	Zm00030ab243620
Ms71	OG11	Zm00035ab250400
CML228	OG11	Zm00022ab245310
CML322	OG11	Zm00025ab251460
CML333	OG11	Zm00026ab244350
M37W	OG11	Zm00032ab249920
NC358	OG11	Zm00037ab244780
Oh7B	OG11	Zm00038ab246640
CML277	OG11	Zm00024ab245910
M162W	OG11	Zm00033ab256000
Tx303	OG11	Zm00041ab252230
CML52	OG11	Zm00019ab231720
HP301	OG11	Zm00027ab246360
CML103	OG11	Zm00021ab245310
Mo18W	OG11	Zm00034ab257350
Il14H	OG11	Zm00028ab248970
CML247	OG11	Zm00023ab249180
NC350	OG11	Zm00036ab247710
CML69	OG12	Zm00020ab381010
B97	OG12	Zm00018ab393540
CML333	OG12	Zm00026ab378640
NC350	OG12	Zm00036ab386770
Ki11	OG12	Zm00030ab378160
Il14H	OG12	Zm00028ab385720
Tx303	OG12	Zm00041ab390720
Ms71	OG12	Zm00035ab389690
B73	OG12	Zm00001eb375640
HP301	OG12	Zm00027ab380310
CML322	OG12	Zm00025ab389740
Ki3	OG12	Zm00029ab391660
Ky21	OG12	Zm00031ab390240
CML247	OG12	Zm00023ab386650
NC358	OG12	Zm00037ab379760
Oh7B	OG12	Zm00038ab391440
CML52	OG12	Zm00019ab363020
CML103	OG12	Zm00021ab381860
P39	OG12	Zm00040ab399720
CML228	OG12	Zm00022ab381140
M162W	OG12	Zm00033ab397410
Oh43	OG12	Zm00039ab383590
M37W	OG12	Zm00032ab391570
Mo18W	OG12	Zm00034ab399910
Tzi8	OG12	Zm00042ab392710
CML277	OG12	Zm00024ab383910
CML247	OG13	Zm00023ab058600
Ms71	OG13	Zm00035ab058180
CML228	OG13	Zm00022ab057080
HP301	OG13	Zm00027ab056970
CML322	OG13	Zm00025ab058100
CML69	OG13	Zm00020ab057140
Tx303	OG13	Zm00041ab058030
CML333	OG13	Zm00026ab056850
B97	OG13	Zm00018ab058830
NC358	OG13	Zm00037ab056860
NC350	OG13	Zm00036ab058400
Tzi8	OG13	Zm00042ab058270
B73	OG13	Zm00001eb056600
Oh43	OG13	Zm00039ab057100
M162W	OG13	Zm00033ab059470
Ki11	OG13	Zm00030ab056680
CML52	OG13	Zm00019ab055100
Il14H	OG13	Zm00028ab057270
Ky21	OG13	Zm00031ab058990
P39	OG13	Zm00040ab060150
CML277	OG13	Zm00024ab057400
Oh7B	OG13	Zm00038ab058150
Ki3	OG13	Zm00029ab058340
M37W	OG13	Zm00032ab058770
Mo18W	OG13	Zm00034ab060520
CML103	OG13	Zm00021ab057200
CML69	OG14	Zm00020ab333000
B97	OG14	Zm00018ab344620
HP301	OG14	Zm00027ab333560
CML277	OG14	Zm00024ab335480
CML52	OG14	Zm00019ab316580
Oh7B	OG14	Zm00038ab336370
CML322	OG14	Zm00025ab341200
Il14H	OG14	Zm00028ab337350
B73	OG14	Zm00001eb328700
M37W	OG14	Zm00032ab343720
Ms71	OG14	Zm00035ab341920
Mo18W	OG14	Zm00034ab351060
P39	OG14	Zm00040ab349930
M162W	OG14	Zm00033ab348500
Tzi8	OG14	Zm00042ab343750
CML247	OG14	Zm00023ab338300
Oh43	OG14	Zm00039ab335440
CML103	OG14	Zm00021ab334560
Ky21	OG14	Zm00031ab342290
CML228	OG14	Zm00022ab334530
CML333	OG14	Zm00026ab332030
Tx303	OG14	Zm00041ab342060
NC350	OG14	Zm00036ab338980
Ki11	OG14	Zm00030ab330820
NC358	OG14	Zm00037ab332960
Ki3	OG14	Zm00029ab344050
Ky21	OG15	Zm00031ab069620
Ms71	OG15	Zm00035ab068360
CML247	OG15	Zm00023ab069190
Tx303	OG15	Zm00041ab068560
Oh43	OG15	Zm00039ab067450
Il14H	OG15	Zm00028ab067910
CML103	OG15	Zm00021ab067340
CML228	OG15	Zm00022ab067480
CML333	OG15	Zm00026ab067150
HP301	OG15	Zm00027ab067490
M37W	OG15	Zm00032ab069480
M162W	OG15	Zm00033ab070280
B97	OG15	Zm00018ab069170
CML322	OG15	Zm00025ab068710
CML52	OG15	Zm00019ab065250
Tzi8	OG15	Zm00042ab068520
Ki3	OG15	Zm00029ab068830
Oh7B	OG15	Zm00038ab068840
CML247	OG15	Zm00023ab069290
CML69	OG15	Zm00020ab067850
P39	OG15	Zm00040ab071320
Ki11	OG15	Zm00030ab066880
NC350	OG15	Zm00036ab069200
CML277	OG15	Zm00024ab068100
Mo18W	OG15	Zm00034ab071440
B73	OG15	Zm00001eb067090
B73	OG16	Zm00001eb397370
Tx303	OG16	Zm00041ab412940
Ms71	OG16	Zm00035ab412030
CML228	OG16	Zm00022ab402610
Ky21	OG16	Zm00031ab413220
Oh43	OG16	Zm00039ab405270
CML69	OG16	Zm00020ab402930
CML333	OG16	Zm00026ab399540
M162W	OG16	Zm00033ab420280
Tzi8	OG16	Zm00042ab415440
CML277	OG16	Zm00024ab405750
NC350	OG16	Zm00036ab408090
Ki11	OG16	Zm00030ab399920
CML247	OG16	Zm00023ab408270
Il14H	OG16	Zm00028ab407600
HP301	OG16	Zm00027ab402500
Oh7B	OG16	Zm00038ab414150
P39	OG16	Zm00040ab422460
NC358	OG16	Zm00037ab400880
M37W	OG16	Zm00032ab414270
Mo18W	OG16	Zm00034ab422210
CML228	OG16	Zm00022ab462020
Ki3	OG16	Zm00029ab414240
CML322	OG16	Zm00025ab412680
CML103	OG16	Zm00021ab403700
B97	OG16	Zm00018ab415980
NC358	OG17	Zm00037ab087720
B97	OG17	Zm00018ab089710
Tx303	OG17	Zm00041ab089610
CML277	OG17	Zm00024ab088720
Oh7B	OG17	Zm00038ab089400
Oh43	OG17	Zm00039ab087800
B73	OG17	Zm00001eb087160
Ms71	OG17	Zm00035ab089990
CML322	OG17	Zm00025ab089780
CML103	OG17	Zm00021ab087370
CML228	OG17	Zm00022ab087930
M37W	OG17	Zm00032ab090310
CML333	OG17	Zm00026ab087440
Ky21	OG17	Zm00031ab090590
Ki11	OG17	Zm00030ab086760
M162W	OG17	Zm00033ab091600
Ki3	OG17	Zm00029ab089290
CML69	OG17	Zm00020ab088210
Mo18W	OG17	Zm00034ab092430
P39	OG17	Zm00040ab093300
Tzi8	OG17	Zm00042ab088870
Il14H	OG17	Zm00028ab088680
HP301	OG17	Zm00027ab087680
CML247	OG17	Zm00023ab089510
CML52	OG17	Zm00019ab085270
Ky21	OG18	Zm00031ab310070
CML69	OG18	Zm00020ab302520
M162W	OG18	Zm00033ab316140
Il14H	OG18	Zm00028ab306050
Oh7B	OG18	Zm00038ab305170
P39	OG18	Zm00040ab317450
Ms71	OG18	Zm00035ab309710
NC358	OG18	Zm00037ab302740
Tx303	OG18	Zm00041ab310020
CML322	OG18	Zm00025ab309480
HP301	OG18	Zm00027ab303510
CML277	OG18	Zm00024ab303950
Mo18W	OG18	Zm00034ab318990
CML333	OG18	Zm00026ab301620
Oh43	OG18	Zm00039ab304390
Ki3	OG18	Zm00029ab312590
CML228	OG18	Zm00022ab303540
CML103	OG18	Zm00021ab302980
Tzi8	OG18	Zm00042ab311830
NC350	OG18	Zm00036ab307520
B97	OG18	Zm00018ab312590
B73	OG18	Zm00001eb298320
CML247	OG18	Zm00023ab306920
CML52	OG18	Zm00019ab286200
Ki11	OG18	Zm00030ab299360
HP301	OG19	Zm00027ab200590
Ki11	OG19	Zm00030ab198670
NC350	OG19	Zm00036ab202860
CML247	OG19	Zm00023ab202980
CML103	OG19	Zm00021ab200010
CML333	OG19	Zm00026ab199290
B97	OG19	Zm00018ab205040
Mo18W	OG19	Zm00034ab209400
CML52	OG19	Zm00019ab187220
CML69	OG19	Zm00020ab200110
M162W	OG19	Zm00033ab209510
Ms71	OG19	Zm00035ab203770
Tzi8	OG19	Zm00042ab205650
P39	OG19	Zm00040ab210980
Ki3	OG19	Zm00029ab204340
B73	OG19	Zm00001eb197310
Tx303	OG19	Zm00041ab205850
Oh7B	OG19	Zm00038ab200350
NC358	OG19	Zm00037ab199340
Oh43	OG19	Zm00039ab201360
CML322	OG19	Zm00025ab204800
Il14H	OG19	Zm00028ab203120
Ky21	OG19	Zm00031ab205040
CML277	OG19	Zm00024ab200610
M37W	OG19	Zm00032ab203880
NC350	OG20	Zm00036ab244730
Oh43	OG20	Zm00039ab243790
Il14H	OG20	Zm00028ab245980
CML52	OG20	Zm00019ab228600
Ky21	OG20	Zm00031ab248840
CML333	OG20	Zm00026ab241380
CML228	OG20	Zm00022ab242150
CML277	OG20	Zm00024ab243120
CML69	OG20	Zm00020ab242090
CML322	OG20	Zm00025ab248230
P39	OG20	Zm00040ab255220
Mo18W	OG20	Zm00034ab254050
CML247	OG20	Zm00023ab246140
Ms71	OG20	Zm00035ab247110
Ki11	OG20	Zm00030ab240340
HP301	OG20	Zm00027ab243420
B97	OG20	Zm00018ab248670
Tzi8	OG20	Zm00042ab249470
M37W	OG20	Zm00032ab247040
NC358	OG20	Zm00037ab241720
Ki3	OG20	Zm00029ab248400
CML103	OG20	Zm00021ab242020
B73	OG20	Zm00001eb238830
Tx303	OG20	Zm00041ab249100
Oh7B	OG20	Zm00038ab243610
CML52	OG21	Zm00019ab033990
Ki11	OG21	Zm00030ab034540
Tx303	OG21	Zm00041ab035720
M162W	OG21	Zm00033ab036220
CML333	OG21	Zm00026ab034060
CML322	OG21	Zm00025ab036140
Tx303	OG21	Zm00041ab035710
CML52	OG21	Zm00019ab033970
CML333	OG21	Zm00026ab034070
Tx303	OG21	Zm00041ab035730
CML322	OG21	Zm00025ab036120
Ms71	OG21	Zm00035ab035610
CML69	OG21	Zm00020ab034680
CML228	OG21	Zm00022ab035150
Oh43	OG21	Zm00039ab035060
CML322	OG21	Zm00025ab036110
CML322	OG21	Zm00025ab036150
Ki3	OG21	Zm00029ab035590
Il14H	OG21	Zm00028ab034980
Oh7B	OG21	Zm00038ab035540
HP301	OG21	Zm00027ab035050
CML247	OG21	Zm00023ab035460
M37W	OG21	Zm00032ab035620
CML228	OG21	Zm00022ab035170
Tzi8	OG21	Zm00042ab035330
B73	OG21	Zm00001eb034240
CML103	OG21	Zm00021ab034810
CML103	OG21	Zm00021ab034830
NC350	OG21	Zm00036ab035150
CML69	OG21	Zm00020ab034730
P39	OG21	Zm00040ab036610
Oh7B	OG21	Zm00038ab035550
NC358	OG21	Zm00037ab034400
Ky21	OG21	Zm00031ab035770
P39	OG21	Zm00040ab036650
Mo18W	OG21	Zm00034ab036430
Il14H	OG22	Zm00028ab092990
M37W	OG22	Zm00032ab094750
CML103	OG22	Zm00021ab091680
Ky21	OG22	Zm00031ab095280
CML52	OG22	Zm00019ab088780
P39	OG22	Zm00040ab097910
CML333	OG22	Zm00026ab091780
Tzi8	OG22	Zm00042ab093740
Ki11	OG22	Zm00030ab091340
B97	OG22	Zm00018ab093970
CML322	OG22	Zm00025ab094300
Mo18W	OG22	Zm00034ab097190
CML69	OG22	Zm00020ab092260
M162W	OG22	Zm00033ab096240
NC350	OG22	Zm00036ab094490
NC358	OG22	Zm00037ab091790
CML247	OG22	Zm00023ab094390
B73	OG22	Zm00001eb091360
Oh7B	OG22	Zm00038ab093690
CML277	OG22	Zm00024ab093250
HP301	OG22	Zm00027ab092190
Oh43	OG22	Zm00039ab092090
Ms71	OG22	Zm00035ab094040
Tx303	OG22	Zm00041ab094300
M37W	OG23	Zm00032ab311130
CML103	OG23	Zm00021ab302970
CML52	OG23	Zm00019ab440080
Mo18W	OG23	Zm00034ab318980
Tzi8	OG23	Zm00042ab311820
Oh43	OG23	Zm00039ab304370
CML333	OG23	Zm00026ab301610
B73	OG23	Zm00001eb298340
Oh7B	OG23	Zm00038ab305160
CML103	OG23	Zm00021ab302960
Il14H	OG23	Zm00028ab306040
Ki3	OG23	Zm00029ab312580
B97	OG23	Zm00018ab312580
CML69	OG23	Zm00020ab302510
Ms71	OG23	Zm00035ab309700
CML247	OG23	Zm00023ab306910
M162W	OG23	Zm00033ab316150
CML52	OG23	Zm00019ab286190
NC358	OG23	Zm00037ab302760
Tx303	OG23	Zm00041ab310030
Ki11	OG23	Zm00030ab299350
NC350	OG23	Zm00036ab307530
CML277	OG23	Zm00024ab303940
CML228	OG23	Zm00022ab303530
CML322	OG23	Zm00025ab309490
Oh43	OG23	Zm00039ab304380
B73	OG24	Zm00001eb124210
CML247	OG24	Zm00023ab127470
CML228	OG24	Zm00022ab125610
B97	OG24	Zm00018ab127960
CML103	OG24	Zm00021ab124950
CML333	OG24	Zm00026ab124260
P39	OG24	Zm00040ab132010
Tzi8	OG24	Zm00042ab127190
M162W	OG24	Zm00033ab130650
NC358	OG24	Zm00037ab124390
CML52	OG24	Zm00019ab120110
M37W	OG24	Zm00032ab127420
Oh43	OG24	Zm00039ab124940
Mo18W	OG24	Zm00034ab131850
CML277	OG24	Zm00024ab126050
Il14H	OG24	Zm00028ab126800
CML69	OG24	Zm00020ab124910
HP301	OG24	Zm00027ab125040
Ky21	OG24	Zm00031ab128570
CML322	OG24	Zm00025ab127680
Ki3	OG24	Zm00029ab127860
Ki11	OG24	Zm00030ab123920
Ms71	OG24	Zm00035ab127720
M162W	OG25	Zm00033ab154120
CML247	OG25	Zm00023ab149840
Ki3	OG25	Zm00029ab151010
CML69	OG25	Zm00020ab147180
Ki11	OG25	Zm00030ab145830
Oh43	OG25	Zm00039ab147410
CML228	OG25	Zm00022ab147370
Ky21	OG25	Zm00031ab151140
P39	OG25	Zm00040ab155820
CML322	OG25	Zm00025ab151260
Oh7B	OG25	Zm00038ab148640
CML52	OG25	Zm00019ab138040
CML277	OG25	Zm00024ab148440
NC358	OG25	Zm00037ab146520
Tzi8	OG25	Zm00042ab150430
B73	OG25	Zm00001eb145860
NC350	OG25	Zm00036ab150000
HP301	OG25	Zm00027ab147620
CML103	OG25	Zm00021ab147090
Mo18W	OG25	Zm00034ab155160
Il14H	OG25	Zm00028ab149200
Ms71	OG25	Zm00035ab150280
CML333	OG25	Zm00026ab146740
M162W	OG26	Zm00033ab114870
CML277	OG26	Zm00024ab111110
CML52	OG26	Zm00019ab106170
CML277	OG26	Zm00024ab451490
HP301	OG26	Zm00027ab109920
CML69	OG26	Zm00020ab109920
Ki11	OG26	Zm00030ab109290
B97	OG26	Zm00018ab112370
Tx303	OG26	Zm00041ab113010
Tzi8	OG26	Zm00042ab112130
CML228	OG26	Zm00022ab463750
CML103	OG26	Zm00021ab109830
NC350	OG26	Zm00036ab112770
CML228	OG26	Zm00022ab110720
Ky21	OG26	Zm00031ab113270
P39	OG26	Zm00040ab116600
Oh7B	OG26	Zm00038ab111680
NC358	OG26	Zm00037ab109270
CML322	OG26	Zm00025ab113010
M37W	OG26	Zm00032ab112610
Oh43	OG26	Zm00039ab110150
CML228	OG26	Zm00022ab455840
Il14H	OG26	Zm00028ab111510
Ms71	OG26	Zm00035ab112240
Ki3	OG26	Zm00029ab112550
Ms71	OG27	Zm00035ab379910
CML277	OG27	Zm00024ab374270
Tzi8	OG27	Zm00042ab382970
CML247	OG27	Zm00023ab377180
CML228	OG27	Zm00022ab372310
CML52	OG27	Zm00019ab353800
CML69	OG27	Zm00020ab371290
Tx303	OG27	Zm00041ab381160
Ms71	OG27	Zm00035ab168350
Il14H	OG27	Zm00028ab271040
B97	OG27	Zm00018ab383910
CML333	OG27	Zm00026ab369000
P39	OG27	Zm00040ab389810
Ki11	OG27	Zm00030ab368560
CML103	OG27	Zm00021ab372370
NC358	OG27	Zm00037ab370170
HP301	OG27	Zm00027ab371180
Il14H	OG27	Zm00028ab375940
Ki3	OG27	Zm00029ab381860
NC350	OG27	Zm00036ab377270
Oh7B	OG27	Zm00038ab374550
CML322	OG27	Zm00025ab380020
Mo18W	OG27	Zm00034ab390560
M162W	OG27	Zm00033ab387580
Ky21	OG28	Zm00031ab204830
Oh43	OG28	Zm00039ab201240
HP301	OG28	Zm00027ab200390
B73	OG28	Zm00001eb197140
CML277	OG28	Zm00024ab200470
CML69	OG28	Zm00020ab199750
CML228	OG28	Zm00022ab199840
Ms71	OG28	Zm00035ab203640
Ki3	OG28	Zm00029ab204140
Tzi8	OG28	Zm00042ab205490
Ki11	OG28	Zm00030ab198430
B97	OG28	Zm00018ab204800
CML333	OG28	Zm00026ab199110
M37W	OG28	Zm00032ab203730
NC350	OG28	Zm00036ab202650
CML247	OG28	Zm00023ab202740
Il14H	OG28	Zm00028ab202790
CML103	OG28	Zm00021ab199860
NC358	OG28	Zm00037ab199140
M162W	OG28	Zm00033ab209300
Oh7B	OG28	Zm00038ab200170
CML69	OG28	Zm00020ab199760
P39	OG28	Zm00040ab210530
Oh7B	OG29	Zm00038ab027960
Tx303	OG29	Zm00041ab027930
Ki3	OG29	Zm00029ab027380
CML103	OG29	Zm00021ab026830
Il14H	OG29	Zm00028ab027220
CML52	OG29	Zm00019ab026740
CML228	OG29	Zm00022ab027830
P39	OG29	Zm00040ab028550
CML69	OG29	Zm00020ab026940
CML322	OG29	Zm00025ab027900
Ky21	OG29	Zm00031ab027730
Ms71	OG29	Zm00035ab027470
B97	OG29	Zm00018ab028340
Mo18W	OG29	Zm00034ab028410
HP301	OG29	Zm00027ab026830
CML277	OG29	Zm00024ab027100
Tzi8	OG29	Zm00042ab027290
M37W	OG29	Zm00032ab027440
CML247	OG29	Zm00023ab027710
M162W	OG29	Zm00033ab028170
B73	OG29	Zm00001eb026860
Ki11	OG29	Zm00030ab026800
Ki11	OG30	Zm00030ab299340
Ki3	OG30	Zm00029ab312570
M37W	OG30	Zm00032ab311120
NC358	OG30	Zm00037ab302750
Mo18W	OG30	Zm00034ab318970
CML228	OG30	Zm00022ab303520
Ms71	OG30	Zm00035ab309690
CML103	OG30	Zm00021ab302950
Oh7B	OG30	Zm00038ab305150
CML52	OG30	Zm00019ab440060
B97	OG30	Zm00018ab312570
Il14H	OG30	Zm00028ab306020
CML333	OG30	Zm00026ab301600
CML69	OG30	Zm00020ab302500
CML322	OG30	Zm00025ab309470
CML277	OG30	Zm00024ab303920
CML52	OG30	Zm00019ab286180
Oh43	OG30	Zm00039ab304360
Tzi8	OG30	Zm00042ab311810
Ky21	OG30	Zm00031ab310050
HP301	OG30	Zm00027ab303500
CML322	OG31	Zm00025ab100240
Oh43	OG31	Zm00039ab097540
CML277	OG31	Zm00024ab098610
HP301	OG31	Zm00027ab097600
CML103	OG31	Zm00021ab097460
CML333	OG31	Zm00026ab097200
Ki11	OG31	Zm00030ab096970
CML52	OG31	Zm00019ab094100
Mo18W	OG31	Zm00034ab103130
Tx303	OG31	Zm00041ab100180
CML247	OG31	Zm00023ab100080
M162W	OG31	Zm00033ab102200
P39	OG31	Zm00040ab103950
M37W	OG31	Zm00032ab100480
NC358	OG31	Zm00037ab097060
Il14H	OG31	Zm00028ab098880
CML69	OG31	Zm00020ab097910
CML228	OG31	Zm00022ab097900
Tzi8	OG31	Zm00042ab099490
Ms71	OG32	Zm00035ab089070
B73	OG32	Zm00001eb086440
CML333	OG32	Zm00026ab086530
M37W	OG32	Zm00032ab089410
NC350	OG32	Zm00036ab089110
Mo18W	OG32	Zm00034ab091520
B97	OG32	Zm00018ab088850
HP301	OG32	Zm00027ab086770
CML228	OG32	Zm00022ab087080
Ki11	OG32	Zm00030ab085940
NC358	OG32	Zm00037ab086840
Ki3	OG32	Zm00029ab088380
CML247	OG32	Zm00023ab088500
Ky21	OG32	Zm00031ab089680
CML69	OG32	Zm00020ab087330
CML322	OG32	Zm00025ab088840
Tzi8	OG32	Zm00042ab087730
CML52	OG32	Zm00019ab083820
CML277	OG33	Zm00024ab125630
CML247	OG33	Zm00023ab126980
CML322	OG33	Zm00025ab127210
CML103	OG33	Zm00021ab124410
CML69	OG33	Zm00020ab124410
P39	OG33	Zm00040ab131550
Tx303	OG33	Zm00041ab128350
Il14H	OG33	Zm00028ab126350
Tzi8	OG33	Zm00042ab126660
CML228	OG33	Zm00022ab125180
M37W	OG33	Zm00032ab126950
CML52	OG33	Zm00019ab119760
M162W	OG33	Zm00033ab130180
HP301	OG33	Zm00027ab124560
Ki11	OG33	Zm00030ab123510
CML333	OG33	Zm00026ab123790
Mo18W	OG33	Zm00034ab131320
Oh43	OG33	Zm00039ab124420
Il14H	OG34	Zm00028ab312100
P39	OG34	Zm00040ab323760
M37W	OG34	Zm00032ab317550
CML333	OG34	Zm00026ab307660
Tzi8	OG34	Zm00042ab318470
CML247	OG34	Zm00023ab313310
Oh43	OG34	Zm00039ab310410
M162W	OG34	Zm00033ab322590
Oh43	OG34	Zm00039ab310430
Ki11	OG34	Zm00030ab305470
M162W	OG34	Zm00033ab322600
CML322	OG34	Zm00025ab315360
Tx303	OG34	Zm00041ab316480
HP301	OG34	Zm00027ab309310
CML277	OG34	Zm00024ab310180
Tzi8	OG34	Zm00042ab462340
CML228	OG34	Zm00022ab309790
Mo18W	OG34	Zm00034ab325010
Tx303	OG34	Zm00041ab316500
CML52	OG34	Zm00019ab292220
CML69	OG34	Zm00020ab308580
M162W	OG35	Zm00033ab176270
CML228	OG35	Zm00022ab168060
Mo18W	OG35	Zm00034ab176610
NC358	OG35	Zm00037ab167480
P39	OG35	Zm00040ab177520
B73	OG35	Zm00001eb166630
CML52	OG35	Zm00019ab156840
Il14H	OG35	Zm00028ab171400
M37W	OG35	Zm00032ab171450
B97	OG35	Zm00018ab172180
CML103	OG35	Zm00021ab168350
CML247	OG35	Zm00023ab170800
HP301	OG35	Zm00027ab168450
Oh43	OG35	Zm00039ab168450
Ky21	OG35	Zm00031ab172780
HP301	OG35	Zm00027ab168480
Tzi8	OG35	Zm00042ab171810
CML322	OG35	Zm00025ab172780
M162W	OG36	Zm00033ab282340
CML277	OG36	Zm00024ab270870
P39	OG36	Zm00040ab283220
Mo18W	OG36	Zm00034ab284950
CML333	OG36	Zm00026ab268970
CML52	OG36	Zm00019ab255710
HP301	OG36	Zm00027ab271150
M37W	OG36	Zm00032ab276790
CML247	OG36	Zm00023ab274040
CML103	OG36	Zm00021ab269950
Tx303	OG36	Zm00041ab276150
Il14H	OG36	Zm00028ab272480
CML322	OG36	Zm00025ab277110
CML228	OG36	Zm00022ab270940
M162W	OG37	Zm00033ab316130
CML322	OG37	Zm00025ab309460
Il14H	OG37	Zm00028ab305990
CML69	OG37	Zm00020ab302490
P39	OG37	Zm00040ab317430
Ky21	OG37	Zm00031ab310040
Oh43	OG37	Zm00039ab304350
Ki3	OG37	Zm00029ab312560
Oh7B	OG37	Zm00038ab305140
Tx303	OG37	Zm00041ab310010
CML103	OG37	Zm00021ab302940
NC350	OG37	Zm00036ab307510
Ki11	OG37	Zm00030ab299330
M37W	OG37	Zm00032ab311110
CML52	OG38	Zm00019ab419290
Ki11	OG38	Zm00030ab437090
NC358	OG38	Zm00037ab438140
Ky21	OG38	Zm00031ab450980
CML228	OG38	Zm00022ab439660
Tzi8	OG38	Zm00042ab454030
Ki3	OG38	Zm00029ab452160
NC350	OG38	Zm00036ab445650
CML69	OG38	Zm00020ab440550
CML322	OG38	Zm00025ab450520
CML103	OG38	Zm00021ab440970
Mo18W	OG38	Zm00034ab460590
B73	OG38	Zm00001eb433080
Tx303	OG38	Zm00041ab451730
Mo18W	OG39	Zm00034ab380030
CML277	OG39	Zm00024ab363110
CML333	OG39	Zm00026ab358780
CML247	OG39	Zm00023ab366380
M162W	OG39	Zm00033ab376630
P39	OG39	Zm00040ab378800
Tx303	OG39	Zm00041ab370310
CML322	OG39	Zm00025ab369120
HP301	OG39	Zm00027ab360500
Il14H	OG39	Zm00028ab364990
M37W	OG39	Zm00032ab371530
CML52	OG39	Zm00019ab343140
CML103	OG39	Zm00021ab362020
CML103	OG40	Zm00021ab269930
CML52	OG40	Zm00019ab255690
CML277	OG40	Zm00024ab270810
HP301	OG40	Zm00027ab271130
Mo18W	OG40	Zm00034ab284930
Tx303	OG40	Zm00041ab276100
CML333	OG40	Zm00026ab268940
CML322	OG40	Zm00025ab277080
CML247	OG40	Zm00023ab274010
Il14H	OG40	Zm00028ab272460
P39	OG40	Zm00040ab283200
M37W	OG40	Zm00032ab276750
M162W	OG40	Zm00033ab282320
CML103	OG41	Zm00021ab269960
M37W	OG41	Zm00032ab276800
HP301	OG41	Zm00027ab271170
CML322	OG41	Zm00025ab277120
M162W	OG41	Zm00033ab282350
CML277	OG41	Zm00024ab270880
CML333	OG41	Zm00026ab268990
CML52	OG41	Zm00019ab255720
CML247	OG41	Zm00023ab274050
Mo18W	OG41	Zm00034ab284970
Il14H	OG41	Zm00028ab272490
CML228	OG41	Zm00022ab270950
P39	OG41	Zm00040ab283230
M37W	OG42	Zm00032ab276740
M162W	OG42	Zm00033ab282310
CML52	OG42	Zm00019ab255680
CML333	OG42	Zm00026ab268930
P39	OG42	Zm00040ab283170
Mo18W	OG42	Zm00034ab284920
Il14H	OG42	Zm00028ab272440
CML103	OG42	Zm00021ab269910
HP301	OG42	Zm00027ab271120
CML228	OG42	Zm00022ab270910
CML247	OG42	Zm00023ab274000
CML277	OG42	Zm00024ab270800
M162W	OG43	Zm00033ab282330
CML103	OG43	Zm00021ab269940
CML333	OG43	Zm00026ab268960
CML277	OG43	Zm00024ab270860
CML247	OG43	Zm00023ab274030
Il14H	OG43	Zm00028ab272470
P39	OG43	Zm00040ab283210
CML322	OG43	Zm00025ab277090
HP301	OG43	Zm00027ab271140
CML228	OG43	Zm00022ab270930
M37W	OG43	Zm00032ab276780
Tx303	OG43	Zm00041ab276140
B73	OG44	Zm00001eb051440
CML52	OG44	Zm00019ab292450
Oh7B	OG44	Zm00038ab327490
NC350	OG44	Zm00036ab314150
Il14H	OG44	Zm00028ab328220
B97	OG44	Zm00018ab221360
Ms71	OG44	Zm00035ab316160
Oh7B	OG44	Zm00038ab327480
CML247	OG44	Zm00023ab313540
Il14H	OG44	Zm00028ab328210
P39	OG44	Zm00040ab255980
Oh43	OG44	Zm00039ab374010
Ky21	OG44	Zm00031ab000460
Ky21	OG44	Zm00031ab000470
CML69	OG45	Zm00020ab423240
Mo18W	OG45	Zm00034ab443090
M37W	OG45	Zm00032ab435150
CML333	OG45	Zm00026ab419340
Ky21	OG45	Zm00031ab433840
Ki3	OG45	Zm00029ab435280
B97	OG45	Zm00018ab436840
Tzi8	OG45	Zm00042ab436770
P39	OG45	Zm00040ab443440
B97	OG45	Zm00018ab436830
Il14H	OG45	Zm00028ab427930
Oh7B	OG46	Zm00038ab311340
B97	OG46	Zm00018ab318820
Ms71	OG46	Zm00035ab315970
NC358	OG46	Zm00037ab308700
B73	OG46	Zm00001eb304540
NC350	OG46	Zm00036ab313840
Oh7B	OG46	Zm00038ab311350
Ky21	OG46	Zm00031ab316450
Ms71	OG46	Zm00035ab315950
B97	OG46	Zm00018ab318800
Ki3	OG46	Zm00029ab318980
CML228	OG47	Zm00022ab303510
CML247	OG47	Zm00023ab306900
CML52	OG47	Zm00019ab286170
CML333	OG47	Zm00026ab301590
CML277	OG47	Zm00024ab303930
B97	OG47	Zm00018ab312560
Ms71	OG47	Zm00035ab309680
Tzi8	OG47	Zm00042ab311800
B97	OG48	Zm00018ab127500
Ms71	OG48	Zm00035ab127320
B73	OG48	Zm00001eb123800
Ky21	OG48	Zm00031ab127860
Oh7B	OG48	Zm00038ab126430
NC350	OG48	Zm00036ab126970
Ki3	OG48	Zm00029ab127370
NC358	OG48	Zm00037ab123990
Ki3	OG49	Zm00029ab279150
Ky21	OG49	Zm00031ab276920
Ms71	OG49	Zm00035ab275100
B97	OG49	Zm00018ab278610
NC350	OG49	Zm00036ab274280
B73	OG49	Zm00001eb265900
Oh7B	OG49	Zm00038ab272020
B73	OG50	Zm00001eb355410
Ki3	OG50	Zm00029ab370790
Ms71	OG50	Zm00035ab369020
Ky21	OG50	Zm00031ab369980
NC350	OG50	Zm00036ab366600
Oh7B	OG50	Zm00038ab363800
B97	OG50	Zm00018ab373010
Ms71	OG51	Zm00035ab275070
Oh7B	OG51	Zm00038ab271980
NC350	OG51	Zm00036ab274260
B73	OG51	Zm00001eb265880
Ky21	OG51	Zm00031ab276900
Ki3	OG51	Zm00029ab279130
B97	OG51	Zm00018ab278590
NC350	OG52	Zm00036ab274250
Oh7B	OG52	Zm00038ab271970
Ky21	OG52	Zm00031ab276890
Ki3	OG52	Zm00029ab279110
Ms71	OG52	Zm00035ab275060
B73	OG52	Zm00001eb265850
B97	OG52	Zm00018ab278570
Ky21	OG53	Zm00031ab276910
Ms71	OG53	Zm00035ab275090
B97	OG53	Zm00018ab278600
Ki3	OG53	Zm00029ab279140
B73	OG53	Zm00001eb265890
Oh7B	OG53	Zm00038ab272010
NC350	OG53	Zm00036ab274270
NC350	OG54	Zm00036ab100080
Ky21	OG54	Zm00031ab101070
Ki3	OG54	Zm00029ab099890
Ms71	OG54	Zm00035ab099530
Oh7B	OG54	Zm00038ab099520
B73	OG54	Zm00001eb097070
B97	OG54	Zm00018ab099560
B97	OG55	Zm00018ab454420
Il14H	OG55	Zm00028ab445520
Oh7B	OG55	Zm00038ab443590
HP301	OG55	Zm00027ab439500
Ms71	OG55	Zm00035ab450330
Oh43	OG55	Zm00039ab442570
P39	OG55	Zm00040ab461150
Tzi8	OG56	Zm00042ab372290
Oh43	OG56	Zm00039ab363250
CML69	OG56	Zm00020ab360430
CML228	OG56	Zm00022ab361540
NC358	OG56	Zm00037ab359670
Ki11	OG56	Zm00030ab358110
Oh43	OG57	Zm00039ab270580
Ki11	OG57	Zm00030ab266740
CML228	OG57	Zm00022ab270920
Tzi8	OG57	Zm00042ab277790
CML69	OG57	Zm00020ab270060
NC358	OG57	Zm00037ab270040
Ki3	OG58	Zm00029ab279160
Ky21	OG58	Zm00031ab276930
NC350	OG58	Zm00036ab274290
Ms71	OG58	Zm00035ab275110
B97	OG58	Zm00018ab278620
Ki11	OG59	Zm00030ab266770
CML69	OG59	Zm00020ab270090
Tzi8	OG59	Zm00042ab277810
NC358	OG59	Zm00037ab270100
Oh43	OG59	Zm00039ab270600
Tzi8	OG60	Zm00042ab277800
Ki11	OG60	Zm00030ab266760
CML69	OG60	Zm00020ab270070
NC358	OG60	Zm00037ab270090
Oh43	OG60	Zm00039ab270590
Ki11	OG61	Zm00030ab266780
Tzi8	OG61	Zm00042ab277820
NC358	OG61	Zm00037ab270120
Oh43	OG61	Zm00039ab270610
CML69	OG61	Zm00020ab270100
Oh43	OG62	Zm00039ab270560
NC358	OG62	Zm00037ab270030
CML69	OG62	Zm00020ab270050
Ki11	OG62	Zm00030ab266730
P39	OG63	Zm00040ab434110
NC358	OG63	Zm00037ab412550
HP301	OG63	Zm00027ab413900
Mo18W	OG64	Zm00034ab099530
CML103	OG64	Zm00021ab093930
CML277	OG64	Zm00024ab095390
Tzi8	OG65	Zm00042ab413500
Tzi8	OG65	Zm00042ab009000
Oh43	OG65	Zm00039ab188720
Tx303	OG66	Zm00041ab276090
Tzi8	OG66	Zm00042ab277780
Ki3	OG67	Zm00029ab094020
CML228	OG67	Zm00022ab092120
HP301	OG68	Zm00027ab282090
Ky21	OG68	Zm00031ab075240
NC350	Singleton01	Zm00036ab165310
CML322	Singleton02	Zm00025ab277070
CML52	Singleton03	Zm00019ab255700
Ms71	Singleton04	Zm00035ab279990
NC358	Singleton05	Zm00037ab067270
NC350	Singleton06	Zm00036ab090010
M37W	Singleton07	Zm00032ab127390
Oh7B	Singleton08	Zm00038ab088470
Tx303	Singleton09	Zm00041ab151920
CML228	Singleton10	Zm00022ab199980
CML247	Singleton11	Zm00023ab445990
CML52	Singleton12	Zm00019ab440070
CML69	Singleton13	Zm00020ab414420
CML277	Singleton14	Zm00024ab177730
Oh7B	Singleton15	Zm00038ab052950
CML103	Singleton16	Zm00021ab415730

## Sheet: TableS7
Table S7. Analysis of cis-acting elements in the promoter regions of the Dirigent family members
Category	GeneID	cis-acting element
stress_responsive	Zm00001eb408030	ABRE
stress_responsive	Zm00001eb408030	ABRE
stress_responsive	Zm00001eb408030	ABRE
stress_responsive	Zm00001eb408030	ABRE
stress_responsive	Zm00001eb408030	ABRE
stress_responsive	Zm00001eb408030	ABRE
stress_responsive	Zm00001eb408030	ABRE
stress_responsive	Zm00001eb408140	ABRE
stress_responsive	Zm00001eb408140	ABRE
stress_responsive	Zm00001eb408140	ABRE
stress_responsive	Zm00001eb408210	ABRE
stress_responsive	Zm00001eb408210	ABRE
stress_responsive	Zm00001eb408210	ABRE
stress_responsive	Zm00001eb408210	ABRE
stress_responsive	Zm00001eb408210	ABRE
stress_responsive	Zm00001eb408210	ABRE
stress_responsive	Zm00001eb408210	ABRE
stress_responsive	Zm00001eb433080	ABRE
stress_responsive	Zm00001eb433080	ABRE
stress_responsive	Zm00001eb433080	ABRE
stress_responsive	Zm00001eb433080	ABRE
stress_responsive	Zm00001eb419240	ABRE
stress_responsive	Zm00001eb419240	ABRE
stress_responsive	Zm00018ab028340	ABRE
stress_responsive	Zm00018ab028340	ABRE
stress_responsive	Zm00001eb034240	ABRE
stress_responsive	Zm00001eb034240	ABRE
stress_responsive	Zm00018ab045610	ABRE
stress_responsive	Zm00018ab045610	ABRE
stress_responsive	Zm00001eb043230	ABRE
stress_responsive	Zm00001eb043230	ABRE
stress_responsive	Zm00001eb043230	ABRE
stress_responsive	Zm00001eb043230	ABRE
stress_responsive	Zm00001eb051440	ABRE
stress_responsive	Zm00018ab058830	ABRE
stress_responsive	Zm00018ab058830	ABRE
stress_responsive	Zm00018ab058830	ABRE
stress_responsive	Zm00018ab058830	ABRE
stress_responsive	Zm00001eb056600	ABRE
stress_responsive	Zm00001eb056600	ABRE
stress_responsive	Zm00001eb056600	ABRE
stress_responsive	Zm00001eb056600	ABRE
stress_responsive	Zm00018ab060820	ABRE
stress_responsive	Zm00001eb061870	ABRE
stress_responsive	Zm00001eb061870	ABRE
stress_responsive	Zm00001eb003590	ABRE
stress_responsive	Zm00001eb003590	ABRE
stress_responsive	Zm00001eb003590	ABRE
stress_responsive	Zm00001eb003590	ABRE
stress_responsive	Zm00001eb091360	ABRE
stress_responsive	Zm00001eb091360	ABRE
stress_responsive	Zm00001eb091360	ABRE
stress_responsive	Zm00001eb091370	ABRE
stress_responsive	Zm00001eb091370	ABRE
stress_responsive	Zm00001eb091370	ABRE
stress_responsive	Zm00001eb091370	ABRE
stress_responsive	Zm00001eb091370	ABRE
stress_responsive	Zm00001eb091370	ABRE
stress_responsive	Zm00001eb091400	ABRE
stress_responsive	Zm00001eb067090	ABRE
stress_responsive	Zm00001eb067090	ABRE
stress_responsive	Zm00001eb067090	ABRE
stress_responsive	Zm00001eb087160	ABRE
stress_responsive	Zm00001eb087160	ABRE
stress_responsive	Zm00001eb087160	ABRE
stress_responsive	Zm00001eb123800	ABRE
stress_responsive	Zm00001eb123800	ABRE
stress_responsive	Zm00001eb123800	ABRE
stress_responsive	Zm00001eb123800	ABRE
stress_responsive	Zm00001eb123800	ABRE
stress_responsive	Zm00001eb123800	ABRE
stress_responsive	Zm00001eb123800	ABRE
stress_responsive	Zm00001eb123800	ABRE
stress_responsive	Zm00001eb123800	ABRE
stress_responsive	Zm00001eb123800	ABRE
stress_responsive	Zm00001eb145860	ABRE
stress_responsive	Zm00001eb145860	ABRE
stress_responsive	Zm00001eb197310	ABRE
stress_responsive	Zm00001eb197310	ABRE
stress_responsive	Zm00001eb201130	ABRE
stress_responsive	Zm00001eb201130	ABRE
stress_responsive	Zm00001eb166630	ABRE
stress_responsive	Zm00001eb166630	ABRE
stress_responsive	Zm00001eb166630	ABRE
stress_responsive	Zm00001eb238830	ABRE
stress_responsive	Zm00001eb238830	ABRE
stress_responsive	Zm00001eb238830	ABRE
stress_responsive	Zm00001eb241760	ABRE
stress_responsive	Zm00001eb241760	ABRE
stress_responsive	Zm00001eb265850	ABRE
stress_responsive	Zm00001eb265850	ABRE
stress_responsive	Zm00001eb265850	ABRE
stress_responsive	Zm00001eb265850	ABRE
stress_responsive	Zm00001eb265850	ABRE
stress_responsive	Zm00001eb265880	ABRE
stress_responsive	Zm00001eb265890	ABRE
stress_responsive	Zm00001eb265890	ABRE
stress_responsive	Zm00001eb265890	ABRE
stress_responsive	Zm00001eb265890	ABRE
stress_responsive	Zm00001eb265890	ABRE
stress_responsive	Zm00001eb265890	ABRE
stress_responsive	Zm00001eb265900	ABRE
stress_responsive	Zm00001eb265900	ABRE
stress_responsive	Zm00001eb298320	ABRE
stress_responsive	Zm00001eb298320	ABRE
stress_responsive	Zm00001eb298320	ABRE
stress_responsive	Zm00001eb298340	ABRE
stress_responsive	Zm00001eb298340	ABRE
stress_responsive	Zm00001eb298340	ABRE
stress_responsive	Zm00001eb298340	ABRE
stress_responsive	Zm00001eb298340	ABRE
stress_responsive	Zm00001eb298340	ABRE
stress_responsive	Zm00001eb328700	ABRE
stress_responsive	Zm00001eb304540	ABRE
stress_responsive	Zm00001eb304540	ABRE
stress_responsive	Zm00001eb304540	ABRE
stress_responsive	Zm00001eb355410	ABRE
stress_responsive	Zm00001eb355410	ABRE
stress_responsive	Zm00001eb355410	ABRE
stress_responsive	Zm00001eb355410	ABRE
stress_responsive	Zm00001eb355410	ABRE
stress_responsive	Zm00001eb368090	ABRE
stress_responsive	Zm00001eb397370	ABRE
stress_responsive	Zm00001eb397370	ABRE
stress_responsive	Zm00001eb397370	ABRE
stress_responsive	Zm00001eb375640	ABRE
stress_responsive	Zm00001eb375640	ABRE
stress_responsive	Zm00001eb375640	ABRE
stress_responsive	Zm00018ab427400	ABRE
stress_responsive	Zm00018ab427400	ABRE
stress_responsive	Zm00018ab427400	ABRE
stress_responsive	Zm00018ab427400	ABRE
stress_responsive	Zm00018ab427400	ABRE
stress_responsive	Zm00018ab427400	ABRE
stress_responsive	Zm00018ab427400	ABRE
stress_responsive	Zm00018ab427510	ABRE
stress_responsive	Zm00018ab427520	ABRE
stress_responsive	Zm00018ab427520	ABRE
stress_responsive	Zm00018ab427520	ABRE
stress_responsive	Zm00018ab427520	ABRE
stress_responsive	Zm00018ab427520	ABRE
stress_responsive	Zm00018ab427520	ABRE
stress_responsive	Zm00018ab454420	ABRE
stress_responsive	Zm00018ab454420	ABRE
stress_responsive	Zm00018ab454420	ABRE
stress_responsive	Zm00018ab436830	ABRE
stress_responsive	Zm00018ab436830	ABRE
stress_responsive	Zm00018ab436830	ABRE
stress_responsive	Zm00018ab436830	ABRE
stress_responsive	Zm00018ab436830	ABRE
stress_responsive	Zm00018ab436840	ABRE
stress_responsive	Zm00018ab436840	ABRE
stress_responsive	Zm00018ab436840	ABRE
stress_responsive	Zm00018ab440040	ABRE
stress_responsive	Zm00018ab440040	ABRE
stress_responsive	Zm00018ab003890	ABRE
stress_responsive	Zm00018ab003890	ABRE
stress_responsive	Zm00018ab064110	ABRE
stress_responsive	Zm00018ab064110	ABRE
stress_responsive	Zm00018ab093970	ABRE
stress_responsive	Zm00018ab093970	ABRE
stress_responsive	Zm00018ab093970	ABRE
stress_responsive	Zm00018ab093980	ABRE
stress_responsive	Zm00018ab093980	ABRE
stress_responsive	Zm00018ab093980	ABRE
stress_responsive	Zm00018ab093980	ABRE
stress_responsive	Zm00018ab093980	ABRE
stress_responsive	Zm00018ab093980	ABRE
stress_responsive	Zm00018ab093990	ABRE
stress_responsive	Zm00018ab121540	ABRE
stress_responsive	Zm00018ab121540	ABRE
stress_responsive	Zm00018ab069170	ABRE
stress_responsive	Zm00018ab069170	ABRE
stress_responsive	Zm00018ab069170	ABRE
stress_responsive	Zm00018ab089710	ABRE
stress_responsive	Zm00018ab089710	ABRE
stress_responsive	Zm00018ab089710	ABRE
stress_responsive	Zm00018ab127500	ABRE
stress_responsive	Zm00018ab127500	ABRE
stress_responsive	Zm00018ab127500	ABRE
stress_responsive	Zm00018ab127500	ABRE
stress_responsive	Zm00018ab127500	ABRE
stress_responsive	Zm00018ab127500	ABRE
stress_responsive	Zm00018ab127500	ABRE
stress_responsive	Zm00018ab127500	ABRE
stress_responsive	Zm00018ab127500	ABRE
stress_responsive	Zm00018ab127500	ABRE
stress_responsive	Zm00018ab127960	ABRE
stress_responsive	Zm00018ab205040	ABRE
stress_responsive	Zm00018ab205040	ABRE
stress_responsive	Zm00018ab208860	ABRE
stress_responsive	Zm00018ab172180	ABRE
stress_responsive	Zm00018ab172180	ABRE
stress_responsive	Zm00018ab248670	ABRE
stress_responsive	Zm00018ab248670	ABRE
stress_responsive	Zm00018ab248670	ABRE
stress_responsive	Zm00018ab251660	ABRE
stress_responsive	Zm00018ab251660	ABRE
stress_responsive	Zm00018ab251660	ABRE
stress_responsive	Zm00018ab278590	ABRE
stress_responsive	Zm00018ab278590	ABRE
stress_responsive	Zm00018ab278590	ABRE
stress_responsive	Zm00018ab278590	ABRE
stress_responsive	Zm00018ab278600	ABRE
stress_responsive	Zm00018ab278600	ABRE
stress_responsive	Zm00018ab278600	ABRE
stress_responsive	Zm00018ab278600	ABRE
stress_responsive	Zm00018ab278600	ABRE
stress_responsive	Zm00018ab278600	ABRE
stress_responsive	Zm00018ab278600	ABRE
stress_responsive	Zm00018ab278610	ABRE
stress_responsive	Zm00018ab278610	ABRE
stress_responsive	Zm00018ab278620	ABRE
stress_responsive	Zm00018ab278620	ABRE
stress_responsive	Zm00018ab278620	ABRE
stress_responsive	Zm00018ab312560	ABRE
stress_responsive	Zm00018ab312560	ABRE
stress_responsive	Zm00018ab312560	ABRE
stress_responsive	Zm00018ab312560	ABRE
stress_responsive	Zm00018ab312570	ABRE
stress_responsive	Zm00018ab312570	ABRE
stress_responsive	Zm00018ab312570	ABRE
stress_responsive	Zm00018ab312570	ABRE
stress_responsive	Zm00018ab312570	ABRE
stress_responsive	Zm00018ab312580	ABRE
stress_responsive	Zm00018ab312580	ABRE
stress_responsive	Zm00018ab312580	ABRE
stress_responsive	Zm00018ab312580	ABRE
stress_responsive	Zm00018ab312580	ABRE
stress_responsive	Zm00018ab312580	ABRE
stress_responsive	Zm00018ab312580	ABRE
stress_responsive	Zm00018ab312580	ABRE
stress_responsive	Zm00018ab312590	ABRE
stress_responsive	Zm00018ab312590	ABRE
stress_responsive	Zm00018ab312590	ABRE
stress_responsive	Zm00018ab312590	ABRE
stress_responsive	Zm00018ab344620	ABRE
stress_responsive	Zm00018ab318800	ABRE
stress_responsive	Zm00018ab318800	ABRE
stress_responsive	Zm00018ab318800	ABRE
stress_responsive	Zm00018ab318800	ABRE
stress_responsive	Zm00018ab318800	ABRE
stress_responsive	Zm00018ab318800	ABRE
stress_responsive	Zm00018ab318820	ABRE
stress_responsive	Zm00018ab318820	ABRE
stress_responsive	Zm00018ab318820	ABRE
stress_responsive	Zm00018ab373010	ABRE
stress_responsive	Zm00018ab373010	ABRE
stress_responsive	Zm00018ab373010	ABRE
stress_responsive	Zm00018ab373010	ABRE
stress_responsive	Zm00018ab373010	ABRE
stress_responsive	Zm00018ab383910	ABRE
stress_responsive	Zm00018ab383910	ABRE
stress_responsive	Zm00018ab383910	ABRE
stress_responsive	Zm00018ab385670	ABRE
stress_responsive	Zm00018ab385670	ABRE
stress_responsive	Zm00018ab415980	ABRE
stress_responsive	Zm00018ab393540	ABRE
stress_responsive	Zm00018ab393540	ABRE
stress_responsive	Zm00018ab393540	ABRE
stress_responsive	Zm00021ab415730	ABRE
stress_responsive	Zm00021ab415730	ABRE
stress_responsive	Zm00021ab415730	ABRE
stress_responsive	Zm00021ab415730	ABRE
stress_responsive	Zm00021ab415730	ABRE
stress_responsive	Zm00021ab415730	ABRE
stress_responsive	Zm00021ab415730	ABRE
stress_responsive	Zm00021ab440970	ABRE
stress_responsive	Zm00021ab440970	ABRE
stress_responsive	Zm00021ab440970	ABRE
stress_responsive	Zm00021ab440970	ABRE
stress_responsive	Zm00021ab427470	ABRE
stress_responsive	Zm00021ab427470	ABRE
stress_responsive	Zm00021ab427470	ABRE
stress_responsive	Zm00021ab427470	ABRE
stress_responsive	Zm00021ab427470	ABRE
stress_responsive	Zm00021ab427470	ABRE
stress_responsive	Zm00021ab003910	ABRE
stress_responsive	Zm00021ab003910	ABRE
stress_responsive	Zm00021ab026830	ABRE
stress_responsive	Zm00021ab026830	ABRE
stress_responsive	Zm00021ab026830	ABRE
stress_responsive	Zm00021ab034810	ABRE
stress_responsive	Zm00021ab034810	ABRE
stress_responsive	Zm00021ab034830	ABRE
stress_responsive	Zm00021ab034830	ABRE
stress_responsive	Zm00021ab034830	ABRE
stress_responsive	Zm00021ab043550	ABRE
stress_responsive	Zm00021ab043550	ABRE
stress_responsive	Zm00021ab043550	ABRE
stress_responsive	Zm00021ab043550	ABRE
stress_responsive	Zm00021ab057200	ABRE
stress_responsive	Zm00021ab057200	ABRE
stress_responsive	Zm00021ab057200	ABRE
stress_responsive	Zm00021ab062260	ABRE
stress_responsive	Zm00021ab062260	ABRE
stress_responsive	Zm00021ab091680	ABRE
stress_responsive	Zm00021ab091680	ABRE
stress_responsive	Zm00021ab091680	ABRE
stress_responsive	Zm00021ab091690	ABRE
stress_responsive	Zm00021ab091690	ABRE
stress_responsive	Zm00021ab091690	ABRE
stress_responsive	Zm00021ab091690	ABRE
stress_responsive	Zm00021ab091690	ABRE
stress_responsive	Zm00021ab091690	ABRE
stress_responsive	Zm00021ab091700	ABRE
stress_responsive	Zm00021ab093930	ABRE
stress_responsive	Zm00021ab118650	ABRE
stress_responsive	Zm00021ab067340	ABRE
stress_responsive	Zm00021ab067340	ABRE
stress_responsive	Zm00021ab067340	ABRE
stress_responsive	Zm00021ab067340	ABRE
stress_responsive	Zm00021ab087370	ABRE
stress_responsive	Zm00021ab087370	ABRE
stress_responsive	Zm00021ab087370	ABRE
stress_responsive	Zm00021ab124410	ABRE
stress_responsive	Zm00021ab124410	ABRE
stress_responsive	Zm00021ab124410	ABRE
stress_responsive	Zm00021ab124410	ABRE
stress_responsive	Zm00021ab124410	ABRE
stress_responsive	Zm00021ab147090	ABRE
stress_responsive	Zm00021ab147090	ABRE
stress_responsive	Zm00021ab147090	ABRE
stress_responsive	Zm00021ab199860	ABRE
stress_responsive	Zm00021ab199860	ABRE
stress_responsive	Zm00021ab200010	ABRE
stress_responsive	Zm00021ab200010	ABRE
stress_responsive	Zm00021ab200010	ABRE
stress_responsive	Zm00021ab203840	ABRE
stress_responsive	Zm00021ab203840	ABRE
stress_responsive	Zm00021ab168350	ABRE
stress_responsive	Zm00021ab168350	ABRE
stress_responsive	Zm00021ab168350	ABRE
stress_responsive	Zm00021ab242020	ABRE
stress_responsive	Zm00021ab242020	ABRE
stress_responsive	Zm00021ab245310	ABRE
stress_responsive	Zm00021ab245310	ABRE
stress_responsive	Zm00021ab269910	ABRE
stress_responsive	Zm00021ab269930	ABRE
stress_responsive	Zm00021ab269940	ABRE
stress_responsive	Zm00021ab269940	ABRE
stress_responsive	Zm00021ab269940	ABRE
stress_responsive	Zm00021ab269940	ABRE
stress_responsive	Zm00021ab269940	ABRE
stress_responsive	Zm00021ab269940	ABRE
stress_responsive	Zm00021ab269950	ABRE
stress_responsive	Zm00021ab269960	ABRE
stress_responsive	Zm00021ab269960	ABRE
stress_responsive	Zm00021ab269960	ABRE
stress_responsive	Zm00021ab302950	ABRE
stress_responsive	Zm00021ab302950	ABRE
stress_responsive	Zm00021ab302960	ABRE
stress_responsive	Zm00021ab302960	ABRE
stress_responsive	Zm00021ab302960	ABRE
stress_responsive	Zm00021ab302960	ABRE
stress_responsive	Zm00021ab302960	ABRE
stress_responsive	Zm00021ab302980	ABRE
stress_responsive	Zm00021ab302980	ABRE
stress_responsive	Zm00021ab334560	ABRE
stress_responsive	Zm00021ab334560	ABRE
stress_responsive	Zm00021ab304700	ABRE
stress_responsive	Zm00021ab304700	ABRE
stress_responsive	Zm00021ab304700	ABRE
stress_responsive	Zm00021ab304700	ABRE
stress_responsive	Zm00021ab362020	ABRE
stress_responsive	Zm00021ab362020	ABRE
stress_responsive	Zm00021ab362020	ABRE
stress_responsive	Zm00021ab362020	ABRE
stress_responsive	Zm00021ab362020	ABRE
stress_responsive	Zm00021ab372370	ABRE
stress_responsive	Zm00021ab372370	ABRE
stress_responsive	Zm00021ab372370	ABRE
stress_responsive	Zm00021ab374070	ABRE
stress_responsive	Zm00021ab403700	ABRE
stress_responsive	Zm00021ab403700	ABRE
stress_responsive	Zm00021ab381860	ABRE
stress_responsive	Zm00021ab381860	ABRE
stress_responsive	Zm00021ab415820	ABRE
stress_responsive	Zm00021ab415860	ABRE
stress_responsive	Zm00021ab415860	ABRE
stress_responsive	Zm00021ab415860	ABRE
stress_responsive	Zm00021ab415860	ABRE
stress_responsive	Zm00021ab415860	ABRE
stress_responsive	Zm00021ab415860	ABRE
stress_responsive	Zm00021ab415860	ABRE
stress_responsive	Zm00022ab003890	ABRE
stress_responsive	Zm00022ab003890	ABRE
stress_responsive	Zm00022ab003890	ABRE
stress_responsive	Zm00022ab027830	ABRE
stress_responsive	Zm00022ab027830	ABRE
stress_responsive	Zm00022ab027830	ABRE
stress_responsive	Zm00022ab035150	ABRE
stress_responsive	Zm00022ab035150	ABRE
stress_responsive	Zm00022ab035150	ABRE
stress_responsive	Zm00022ab035170	ABRE
stress_responsive	Zm00022ab043670	ABRE
stress_responsive	Zm00022ab043670	ABRE
stress_responsive	Zm00022ab043670	ABRE
stress_responsive	Zm00022ab043670	ABRE
stress_responsive	Zm00022ab046850	ABRE
stress_responsive	Zm00022ab046850	ABRE
stress_responsive	Zm00022ab046850	ABRE
stress_responsive	Zm00022ab046850	ABRE
stress_responsive	Zm00022ab046850	ABRE
stress_responsive	Zm00022ab046850	ABRE
stress_responsive	Zm00022ab046850	ABRE
stress_responsive	Zm00022ab046850	ABRE
stress_responsive	Zm00022ab057080	ABRE
stress_responsive	Zm00022ab057080	ABRE
stress_responsive	Zm00022ab057080	ABRE
stress_responsive	Zm00022ab057080	ABRE
stress_responsive	Zm00022ab062390	ABRE
stress_responsive	Zm00022ab062390	ABRE
stress_responsive	Zm00022ab092140	ABRE
stress_responsive	Zm00022ab092140	ABRE
stress_responsive	Zm00022ab092150	ABRE
stress_responsive	Zm00022ab110720	ABRE
stress_responsive	Zm00022ab119670	ABRE
stress_responsive	Zm00022ab119670	ABRE
stress_responsive	Zm00022ab119670	ABRE
stress_responsive	Zm00022ab119670	ABRE
stress_responsive	Zm00022ab119670	ABRE
stress_responsive	Zm00022ab119670	ABRE
stress_responsive	Zm00022ab119670	ABRE
stress_responsive	Zm00022ab067480	ABRE
stress_responsive	Zm00022ab067480	ABRE
stress_responsive	Zm00022ab067480	ABRE
stress_responsive	Zm00022ab087080	ABRE
stress_responsive	Zm00022ab087080	ABRE
stress_responsive	Zm00022ab087080	ABRE
stress_responsive	Zm00022ab087080	ABRE
stress_responsive	Zm00022ab087080	ABRE
stress_responsive	Zm00022ab087080	ABRE
stress_responsive	Zm00022ab087930	ABRE
stress_responsive	Zm00022ab087930	ABRE
stress_responsive	Zm00022ab087930	ABRE
stress_responsive	Zm00022ab125180	ABRE
stress_responsive	Zm00022ab125180	ABRE
stress_responsive	Zm00022ab125180	ABRE
stress_responsive	Zm00022ab125180	ABRE
stress_responsive	Zm00022ab125180	ABRE
stress_responsive	Zm00022ab125180	ABRE
stress_responsive	Zm00022ab125180	ABRE
stress_responsive	Zm00022ab125180	ABRE
stress_responsive	Zm00022ab125180	ABRE
stress_responsive	Zm00022ab125180	ABRE
stress_responsive	Zm00022ab147370	ABRE
stress_responsive	Zm00022ab147370	ABRE
stress_responsive	Zm00022ab199840	ABRE
stress_responsive	Zm00022ab199840	ABRE
stress_responsive	Zm00022ab199980	ABRE
stress_responsive	Zm00022ab199980	ABRE
stress_responsive	Zm00022ab203840	ABRE
stress_responsive	Zm00022ab203840	ABRE
stress_responsive	Zm00022ab203840	ABRE
stress_responsive	Zm00022ab203840	ABRE
stress_responsive	Zm00022ab168060	ABRE
stress_responsive	Zm00022ab168060	ABRE
stress_responsive	Zm00022ab168060	ABRE
stress_responsive	Zm00022ab242150	ABRE
stress_responsive	Zm00022ab242150	ABRE
stress_responsive	Zm00022ab245310	ABRE
stress_responsive	Zm00022ab245310	ABRE
stress_responsive	Zm00022ab270910	ABRE
stress_responsive	Zm00022ab270910	ABRE
stress_responsive	Zm00022ab270910	ABRE
stress_responsive	Zm00022ab270910	ABRE
stress_responsive	Zm00022ab270910	ABRE
stress_responsive	Zm00022ab270910	ABRE
stress_responsive	Zm00022ab270920	ABRE
stress_responsive	Zm00022ab270930	ABRE
stress_responsive	Zm00022ab270930	ABRE
stress_responsive	Zm00022ab270930	ABRE
stress_responsive	Zm00022ab270930	ABRE
stress_responsive	Zm00022ab270930	ABRE
stress_responsive	Zm00022ab270930	ABRE
stress_responsive	Zm00022ab270940	ABRE
stress_responsive	Zm00022ab270940	ABRE
stress_responsive	Zm00022ab270950	ABRE
stress_responsive	Zm00022ab303510	ABRE
stress_responsive	Zm00022ab303510	ABRE
stress_responsive	Zm00022ab303510	ABRE
stress_responsive	Zm00022ab303520	ABRE
stress_responsive	Zm00022ab303520	ABRE
stress_responsive	Zm00022ab303520	ABRE
stress_responsive	Zm00022ab303520	ABRE
stress_responsive	Zm00022ab303520	ABRE
stress_responsive	Zm00022ab303520	ABRE
stress_responsive	Zm00022ab303530	ABRE
stress_responsive	Zm00022ab303530	ABRE
stress_responsive	Zm00022ab303530	ABRE
stress_responsive	Zm00022ab303530	ABRE
stress_responsive	Zm00022ab303530	ABRE
stress_responsive	Zm00022ab303530	ABRE
stress_responsive	Zm00022ab303530	ABRE
stress_responsive	Zm00022ab303530	ABRE
stress_responsive	Zm00022ab303530	ABRE
stress_responsive	Zm00022ab303530	ABRE
stress_responsive	Zm00022ab303540	ABRE
stress_responsive	Zm00022ab334530	ABRE
stress_responsive	Zm00022ab334530	ABRE
stress_responsive	Zm00022ab334530	ABRE
stress_responsive	Zm00022ab309790	ABRE
stress_responsive	Zm00022ab309790	ABRE
stress_responsive	Zm00022ab309790	ABRE
stress_responsive	Zm00022ab361540	ABRE
stress_responsive	Zm00022ab361540	ABRE
stress_responsive	Zm00022ab361540	ABRE
stress_responsive	Zm00022ab361540	ABRE
stress_responsive	Zm00022ab361540	ABRE
stress_responsive	Zm00022ab372310	ABRE
stress_responsive	Zm00022ab373670	ABRE
stress_responsive	Zm00022ab402610	ABRE
stress_responsive	Zm00022ab402610	ABRE
stress_responsive	Zm00022ab381140	ABRE
stress_responsive	Zm00022ab381140	ABRE
stress_responsive	Zm00022ab414270	ABRE
stress_responsive	Zm00022ab414270	ABRE
stress_responsive	Zm00022ab414270	ABRE
stress_responsive	Zm00022ab414380	ABRE
stress_responsive	Zm00022ab414380	ABRE
stress_responsive	Zm00022ab414380	ABRE
stress_responsive	Zm00022ab414400	ABRE
stress_responsive	Zm00022ab414400	ABRE
stress_responsive	Zm00022ab414400	ABRE
stress_responsive	Zm00022ab414400	ABRE
stress_responsive	Zm00022ab414400	ABRE
stress_responsive	Zm00022ab414400	ABRE
stress_responsive	Zm00022ab439660	ABRE
stress_responsive	Zm00022ab439660	ABRE
stress_responsive	Zm00022ab439660	ABRE
stress_responsive	Zm00022ab439660	ABRE
stress_responsive	Zm00022ab425740	ABRE
stress_responsive	Zm00022ab425740	ABRE
stress_responsive	Zm00022ab425740	ABRE
stress_responsive	Zm00022ab425740	ABRE
stress_responsive	Zm00022ab425740	ABRE
stress_responsive	Zm00022ab425740	ABRE
stress_responsive	Zm00023ab027710	ABRE
stress_responsive	Zm00023ab004360	ABRE
stress_responsive	Zm00023ab004360	ABRE
stress_responsive	Zm00023ab035460	ABRE
stress_responsive	Zm00023ab035460	ABRE
stress_responsive	Zm00023ab035460	ABRE
stress_responsive	Zm00023ab045040	ABRE
stress_responsive	Zm00023ab045040	ABRE
stress_responsive	Zm00023ab058600	ABRE
stress_responsive	Zm00023ab058600	ABRE
stress_responsive	Zm00023ab058600	ABRE
stress_responsive	Zm00023ab063750	ABRE
stress_responsive	Zm00023ab063750	ABRE
stress_responsive	Zm00023ab094390	ABRE
stress_responsive	Zm00023ab094410	ABRE
stress_responsive	Zm00023ab094410	ABRE
stress_responsive	Zm00023ab094420	ABRE
stress_responsive	Zm00023ab121370	ABRE
stress_responsive	Zm00023ab069190	ABRE
stress_responsive	Zm00023ab069190	ABRE
stress_responsive	Zm00023ab069190	ABRE
stress_responsive	Zm00023ab069190	ABRE
stress_responsive	Zm00023ab069290	ABRE
stress_responsive	Zm00023ab069290	ABRE
stress_responsive	Zm00023ab069290	ABRE
stress_responsive	Zm00023ab069290	ABRE
stress_responsive	Zm00023ab088500	ABRE
stress_responsive	Zm00023ab088500	ABRE
stress_responsive	Zm00023ab088500	ABRE
stress_responsive	Zm00023ab088500	ABRE
stress_responsive	Zm00023ab088500	ABRE
stress_responsive	Zm00023ab088500	ABRE
stress_responsive	Zm00023ab088500	ABRE
stress_responsive	Zm00023ab089510	ABRE
stress_responsive	Zm00023ab089510	ABRE
stress_responsive	Zm00023ab089510	ABRE
stress_responsive	Zm00023ab126980	ABRE
stress_responsive	Zm00023ab126980	ABRE
stress_responsive	Zm00023ab126980	ABRE
stress_responsive	Zm00023ab126980	ABRE
stress_responsive	Zm00023ab126980	ABRE
stress_responsive	Zm00023ab126980	ABRE
stress_responsive	Zm00023ab126980	ABRE
stress_responsive	Zm00023ab126980	ABRE
stress_responsive	Zm00023ab126980	ABRE
stress_responsive	Zm00023ab149840	ABRE
stress_responsive	Zm00023ab149840	ABRE
stress_responsive	Zm00023ab202740	ABRE
stress_responsive	Zm00023ab202740	ABRE
stress_responsive	Zm00023ab202980	ABRE
stress_responsive	Zm00023ab202980	ABRE
stress_responsive	Zm00023ab202980	ABRE
stress_responsive	Zm00023ab206810	ABRE
stress_responsive	Zm00023ab206810	ABRE
stress_responsive	Zm00023ab170800	ABRE
stress_responsive	Zm00023ab170800	ABRE
stress_responsive	Zm00023ab170800	ABRE
stress_responsive	Zm00023ab246140	ABRE
stress_responsive	Zm00023ab246140	ABRE
stress_responsive	Zm00023ab246140	ABRE
stress_responsive	Zm00023ab249180	ABRE
stress_responsive	Zm00023ab249180	ABRE
stress_responsive	Zm00023ab274000	ABRE
stress_responsive	Zm00023ab274010	ABRE
stress_responsive	Zm00023ab274010	ABRE
stress_responsive	Zm00023ab274030	ABRE
stress_responsive	Zm00023ab274030	ABRE
stress_responsive	Zm00023ab274030	ABRE
stress_responsive	Zm00023ab274030	ABRE
stress_responsive	Zm00023ab274030	ABRE
stress_responsive	Zm00023ab274040	ABRE
stress_responsive	Zm00023ab274050	ABRE
stress_responsive	Zm00023ab274050	ABRE
stress_responsive	Zm00023ab274050	ABRE
stress_responsive	Zm00023ab306900	ABRE
stress_responsive	Zm00023ab306900	ABRE
stress_responsive	Zm00023ab306900	ABRE
stress_responsive	Zm00023ab306900	ABRE
stress_responsive	Zm00023ab306900	ABRE
stress_responsive	Zm00023ab306910	ABRE
stress_responsive	Zm00023ab306910	ABRE
stress_responsive	Zm00023ab306910	ABRE
stress_responsive	Zm00023ab306910	ABRE
stress_responsive	Zm00023ab306910	ABRE
stress_responsive	Zm00023ab306910	ABRE
stress_responsive	Zm00023ab306910	ABRE
stress_responsive	Zm00023ab306910	ABRE
stress_responsive	Zm00023ab306910	ABRE
stress_responsive	Zm00023ab306920	ABRE
stress_responsive	Zm00023ab306920	ABRE
stress_responsive	Zm00023ab306920	ABRE
stress_responsive	Zm00023ab306920	ABRE
stress_responsive	Zm00023ab306920	ABRE
stress_responsive	Zm00023ab338300	ABRE
stress_responsive	Zm00023ab338300	ABRE
stress_responsive	Zm00023ab338300	ABRE
stress_responsive	Zm00023ab338300	ABRE
stress_responsive	Zm00023ab313310	ABRE
stress_responsive	Zm00023ab313310	ABRE
stress_responsive	Zm00023ab313310	ABRE
stress_responsive	Zm00023ab378900	ABRE
stress_responsive	Zm00022ab463750	ABRE
stress_responsive	Zm00022ab455840	ABRE
stress_responsive	Zm00022ab462020	ABRE
stress_responsive	Zm00023ab445990	ABRE
stress_responsive	Zm00023ab445990	ABRE
stress_responsive	Zm00023ab419780	ABRE
stress_responsive	Zm00023ab419780	ABRE
stress_responsive	Zm00023ab419780	ABRE
stress_responsive	Zm00023ab419780	ABRE
stress_responsive	Zm00023ab419780	ABRE
stress_responsive	Zm00023ab419780	ABRE
stress_responsive	Zm00023ab419820	ABRE
stress_responsive	Zm00023ab419820	ABRE
stress_responsive	Zm00023ab419820	ABRE
stress_responsive	Zm00023ab419820	ABRE
stress_responsive	Zm00023ab419820	ABRE
stress_responsive	Zm00023ab419820	ABRE
stress_responsive	Zm00023ab419820	ABRE
stress_responsive	Zm00023ab431700	ABRE
stress_responsive	Zm00023ab431700	ABRE
stress_responsive	Zm00023ab431700	ABRE
stress_responsive	Zm00023ab431700	ABRE
stress_responsive	Zm00023ab431700	ABRE
stress_responsive	Zm00023ab431700	ABRE
stress_responsive	Zm00024ab003840	ABRE
stress_responsive	Zm00024ab003840	ABRE
stress_responsive	Zm00024ab027100	ABRE
stress_responsive	Zm00024ab027100	ABRE
stress_responsive	Zm00024ab043920	ABRE
stress_responsive	Zm00024ab043920	ABRE
stress_responsive	Zm00024ab043920	ABRE
stress_responsive	Zm00024ab043920	ABRE
stress_responsive	Zm00024ab057400	ABRE
stress_responsive	Zm00024ab057400	ABRE
stress_responsive	Zm00024ab057400	ABRE
stress_responsive	Zm00024ab057400	ABRE
stress_responsive	Zm00024ab093250	ABRE
stress_responsive	Zm00024ab093250	ABRE
stress_responsive	Zm00024ab093250	ABRE
stress_responsive	Zm00024ab093270	ABRE
stress_responsive	Zm00024ab093270	ABRE
stress_responsive	Zm00024ab093270	ABRE
stress_responsive	Zm00024ab093270	ABRE
stress_responsive	Zm00024ab093270	ABRE
stress_responsive	Zm00024ab093270	ABRE
stress_responsive	Zm00024ab093280	ABRE
stress_responsive	Zm00024ab095390	ABRE
stress_responsive	Zm00024ab095390	ABRE
stress_responsive	Zm00024ab095390	ABRE
stress_responsive	Zm00024ab111110	ABRE
stress_responsive	Zm00024ab068100	ABRE
stress_responsive	Zm00024ab088720	ABRE
stress_responsive	Zm00024ab088720	ABRE
stress_responsive	Zm00024ab088720	ABRE
stress_responsive	Zm00024ab124040	ABRE
stress_responsive	Zm00024ab125630	ABRE
stress_responsive	Zm00024ab125630	ABRE
stress_responsive	Zm00024ab125630	ABRE
stress_responsive	Zm00024ab125630	ABRE
stress_responsive	Zm00024ab125630	ABRE
stress_responsive	Zm00024ab125630	ABRE
stress_responsive	Zm00024ab125630	ABRE
stress_responsive	Zm00024ab125630	ABRE
stress_responsive	Zm00024ab125630	ABRE
stress_responsive	Zm00024ab148440	ABRE
stress_responsive	Zm00024ab148440	ABRE
stress_responsive	Zm00024ab148440	ABRE
stress_responsive	Zm00024ab148440	ABRE
stress_responsive	Zm00024ab200470	ABRE
stress_responsive	Zm00024ab200470	ABRE
stress_responsive	Zm00024ab200610	ABRE
stress_responsive	Zm00024ab200610	ABRE
stress_responsive	Zm00024ab200610	ABRE
stress_responsive	Zm00024ab204450	ABRE
stress_responsive	Zm00024ab204450	ABRE
stress_responsive	Zm00024ab177430	ABRE
stress_responsive	Zm00024ab177430	ABRE
stress_responsive	Zm00024ab177430	ABRE
stress_responsive	Zm00024ab177730	ABRE
stress_responsive	Zm00024ab243120	ABRE
stress_responsive	Zm00024ab243120	ABRE
stress_responsive	Zm00024ab243120	ABRE
stress_responsive	Zm00024ab245910	ABRE
stress_responsive	Zm00024ab245910	ABRE
stress_responsive	Zm00024ab270800	ABRE
stress_responsive	Zm00024ab270800	ABRE
stress_responsive	Zm00024ab270800	ABRE
stress_responsive	Zm00024ab270800	ABRE
stress_responsive	Zm00024ab270800	ABRE
stress_responsive	Zm00024ab270800	ABRE
stress_responsive	Zm00024ab270810	ABRE
stress_responsive	Zm00024ab270810	ABRE
stress_responsive	Zm00024ab270810	ABRE
stress_responsive	Zm00024ab270860	ABRE
stress_responsive	Zm00024ab270860	ABRE
stress_responsive	Zm00024ab270860	ABRE
stress_responsive	Zm00024ab270860	ABRE
stress_responsive	Zm00024ab270860	ABRE
stress_responsive	Zm00024ab270860	ABRE
stress_responsive	Zm00024ab270860	ABRE
stress_responsive	Zm00024ab270870	ABRE
stress_responsive	Zm00024ab270880	ABRE
stress_responsive	Zm00024ab270880	ABRE
stress_responsive	Zm00024ab270880	ABRE
stress_responsive	Zm00024ab303920	ABRE
stress_responsive	Zm00024ab303920	ABRE
stress_responsive	Zm00024ab303920	ABRE
stress_responsive	Zm00024ab303930	ABRE
stress_responsive	Zm00024ab303930	ABRE
stress_responsive	Zm00024ab303930	ABRE
stress_responsive	Zm00024ab303930	ABRE
stress_responsive	Zm00024ab303930	ABRE
stress_responsive	Zm00024ab303940	ABRE
stress_responsive	Zm00024ab303940	ABRE
stress_responsive	Zm00024ab303940	ABRE
stress_responsive	Zm00024ab303940	ABRE
stress_responsive	Zm00024ab303940	ABRE
stress_responsive	Zm00024ab303940	ABRE
stress_responsive	Zm00024ab303940	ABRE
stress_responsive	Zm00024ab303940	ABRE
stress_responsive	Zm00024ab303940	ABRE
stress_responsive	Zm00024ab303950	ABRE
stress_responsive	Zm00024ab303950	ABRE
stress_responsive	Zm00024ab303950	ABRE
stress_responsive	Zm00024ab303950	ABRE
stress_responsive	Zm00024ab335480	ABRE
stress_responsive	Zm00024ab335480	ABRE
stress_responsive	Zm00024ab335480	ABRE
stress_responsive	Zm00024ab335480	ABRE
stress_responsive	Zm00024ab310180	ABRE
stress_responsive	Zm00024ab310180	ABRE
stress_responsive	Zm00024ab310180	ABRE
stress_responsive	Zm00024ab305050	ABRE
stress_responsive	Zm00024ab305050	ABRE
stress_responsive	Zm00024ab305050	ABRE
stress_responsive	Zm00024ab305050	ABRE
stress_responsive	Zm00023ab366380	ABRE
stress_responsive	Zm00023ab366380	ABRE
stress_responsive	Zm00023ab366380	ABRE
stress_responsive	Zm00023ab366380	ABRE
stress_responsive	Zm00023ab366380	ABRE
stress_responsive	Zm00023ab366380	ABRE
stress_responsive	Zm00023ab408270	ABRE
stress_responsive	Zm00023ab386650	ABRE
stress_responsive	Zm00023ab386650	ABRE
stress_responsive	Zm00023ab386650	ABRE
stress_responsive	Zm00033ab444060	ABRE
stress_responsive	Zm00033ab444060	ABRE
stress_responsive	Zm00033ab444060	ABRE
stress_responsive	Zm00033ab444060	ABRE
stress_responsive	Zm00033ab444060	ABRE
stress_responsive	Zm00033ab444060	ABRE
stress_responsive	Zm00033ab431730	ABRE
stress_responsive	Zm00033ab431730	ABRE
stress_responsive	Zm00033ab431730	ABRE
stress_responsive	Zm00033ab431730	ABRE
stress_responsive	Zm00033ab431730	ABRE
stress_responsive	Zm00033ab431730	ABRE
stress_responsive	Zm00033ab431730	ABRE
stress_responsive	Zm00033ab431780	ABRE
stress_responsive	Zm00033ab431780	ABRE
stress_responsive	Zm00033ab431780	ABRE
stress_responsive	Zm00033ab431780	ABRE
stress_responsive	Zm00033ab431780	ABRE
stress_responsive	Zm00033ab431780	ABRE
stress_responsive	Zm00033ab431780	ABRE
stress_responsive	Zm00033ab004090	ABRE
stress_responsive	Zm00033ab004090	ABRE
stress_responsive	Zm00033ab004090	ABRE
stress_responsive	Zm00033ab028170	ABRE
stress_responsive	Zm00033ab028170	ABRE
stress_responsive	Zm00033ab028170	ABRE
stress_responsive	Zm00033ab028170	ABRE
stress_responsive	Zm00033ab028170	ABRE
stress_responsive	Zm00033ab028170	ABRE
stress_responsive	Zm00033ab028170	ABRE
stress_responsive	Zm00033ab028170	ABRE
stress_responsive	Zm00033ab028170	ABRE
stress_responsive	Zm00032ab035760	ABRE
stress_responsive	Zm00032ab035760	ABRE
stress_responsive	Zm00033ab036220	ABRE
stress_responsive	Zm00033ab036220	ABRE
stress_responsive	Zm00033ab036220	ABRE
stress_responsive	Zm00032ab058770	ABRE
stress_responsive	Zm00032ab058770	ABRE
stress_responsive	Zm00032ab058770	ABRE
stress_responsive	Zm00032ab058770	ABRE
stress_responsive	Zm00033ab011140	ABRE
stress_responsive	Zm00033ab011140	ABRE
stress_responsive	Zm00033ab025180	ABRE
stress_responsive	Zm00033ab096240	ABRE
stress_responsive	Zm00033ab096240	ABRE
stress_responsive	Zm00033ab096240	ABRE
stress_responsive	Zm00033ab096240	ABRE
stress_responsive	Zm00033ab096280	ABRE
stress_responsive	Zm00033ab106460	ABRE
stress_responsive	Zm00033ab106460	ABRE
stress_responsive	Zm00033ab114870	ABRE
stress_responsive	Zm00033ab124250	ABRE
stress_responsive	Zm00033ab124250	ABRE
stress_responsive	Zm00033ab124250	ABRE
stress_responsive	Zm00033ab070280	ABRE
stress_responsive	Zm00033ab070280	ABRE
stress_responsive	Zm00033ab070280	ABRE
stress_responsive	Zm00033ab070280	ABRE
stress_responsive	Zm00033ab091600	ABRE
stress_responsive	Zm00033ab091600	ABRE
stress_responsive	Zm00033ab091600	ABRE
stress_responsive	Zm00033ab130180	ABRE
stress_responsive	Zm00033ab130180	ABRE
stress_responsive	Zm00033ab130180	ABRE
stress_responsive	Zm00033ab130180	ABRE
stress_responsive	Zm00033ab130180	ABRE
stress_responsive	Zm00033ab154120	ABRE
stress_responsive	Zm00033ab154120	ABRE
stress_responsive	Zm00033ab154120	ABRE
stress_responsive	Zm00033ab209510	ABRE
stress_responsive	Zm00033ab209510	ABRE
stress_responsive	Zm00033ab209510	ABRE
stress_responsive	Zm00033ab213530	ABRE
stress_responsive	Zm00033ab213530	ABRE
stress_responsive	Zm00033ab213530	ABRE
stress_responsive	Zm00033ab176270	ABRE
stress_responsive	Zm00033ab176270	ABRE
stress_responsive	Zm00033ab176270	ABRE
stress_responsive	Zm00033ab256000	ABRE
stress_responsive	Zm00033ab256000	ABRE
stress_responsive	Zm00033ab256000	ABRE
stress_responsive	Zm00033ab282310	ABRE
stress_responsive	Zm00033ab282310	ABRE
stress_responsive	Zm00033ab282310	ABRE
stress_responsive	Zm00033ab282310	ABRE
stress_responsive	Zm00033ab282310	ABRE
stress_responsive	Zm00033ab282320	ABRE
stress_responsive	Zm00033ab282320	ABRE
stress_responsive	Zm00033ab282320	ABRE
stress_responsive	Zm00033ab282330	ABRE
stress_responsive	Zm00033ab282330	ABRE
stress_responsive	Zm00033ab282330	ABRE
stress_responsive	Zm00033ab282330	ABRE
stress_responsive	Zm00033ab282330	ABRE
stress_responsive	Zm00033ab282330	ABRE
stress_responsive	Zm00033ab282330	ABRE
stress_responsive	Zm00033ab282330	ABRE
stress_responsive	Zm00033ab282340	ABRE
stress_responsive	Zm00033ab282340	ABRE
stress_responsive	Zm00033ab282350	ABRE
stress_responsive	Zm00033ab282350	ABRE
stress_responsive	Zm00033ab282350	ABRE
stress_responsive	Zm00033ab316130	ABRE
stress_responsive	Zm00033ab316130	ABRE
stress_responsive	Zm00033ab316130	ABRE
stress_responsive	Zm00033ab316130	ABRE
stress_responsive	Zm00033ab316140	ABRE
stress_responsive	Zm00033ab316140	ABRE
stress_responsive	Zm00033ab316140	ABRE
stress_responsive	Zm00033ab316140	ABRE
stress_responsive	Zm00033ab316150	ABRE
stress_responsive	Zm00033ab316150	ABRE
stress_responsive	Zm00033ab316150	ABRE
stress_responsive	Zm00033ab316150	ABRE
stress_responsive	Zm00033ab316150	ABRE
stress_responsive	Zm00033ab316150	ABRE
stress_responsive	Zm00033ab316150	ABRE
stress_responsive	Zm00033ab316150	ABRE
stress_responsive	Zm00033ab348500	ABRE
stress_responsive	Zm00033ab348500	ABRE
stress_responsive	Zm00033ab348500	ABRE
stress_responsive	Zm00033ab348500	ABRE
stress_responsive	Zm00033ab322590	ABRE
stress_responsive	Zm00033ab322590	ABRE
stress_responsive	Zm00033ab322590	ABRE
stress_responsive	Zm00033ab322590	ABRE
stress_responsive	Zm00033ab322590	ABRE
stress_responsive	Zm00033ab322590	ABRE
stress_responsive	Zm00033ab322600	ABRE
stress_responsive	Zm00033ab322600	ABRE
stress_responsive	Zm00033ab322600	ABRE
stress_responsive	Zm00033ab376630	ABRE
stress_responsive	Zm00033ab376630	ABRE
stress_responsive	Zm00033ab376630	ABRE
stress_responsive	Zm00033ab376630	ABRE
stress_responsive	Zm00033ab376630	ABRE
stress_responsive	Zm00033ab376630	ABRE
stress_responsive	Zm00033ab387580	ABRE
stress_responsive	Zm00033ab387580	ABRE
stress_responsive	Zm00033ab389370	ABRE
stress_responsive	Zm00033ab420280	ABRE
stress_responsive	Zm00033ab420280	ABRE
stress_responsive	Zm00033ab397410	ABRE
stress_responsive	Zm00033ab397410	ABRE
stress_responsive	Zm00033ab397410	ABRE
stress_responsive	Zm00024ab417420	ABRE
stress_responsive	Zm00024ab417420	ABRE
stress_responsive	Zm00024ab417420	ABRE
stress_responsive	Zm00024ab417420	ABRE
stress_responsive	Zm00024ab417420	ABRE
stress_responsive	Zm00024ab417460	ABRE
stress_responsive	Zm00024ab417460	ABRE
stress_responsive	Zm00024ab417460	ABRE
stress_responsive	Zm00024ab417460	ABRE
stress_responsive	Zm00024ab417460	ABRE
stress_responsive	Zm00024ab417460	ABRE
stress_responsive	Zm00024ab417460	ABRE
stress_responsive	Zm00024ab429160	ABRE
stress_responsive	Zm00024ab429160	ABRE
stress_responsive	Zm00024ab417320	ABRE
stress_responsive	Zm00024ab417320	ABRE
stress_responsive	Zm00024ab417320	ABRE
stress_responsive	Zm00024ab417320	ABRE
stress_responsive	Zm00024ab417320	ABRE
stress_responsive	Zm00024ab417320	ABRE
stress_responsive	Zm00024ab417320	ABRE
stress_responsive	Zm00025ab004190	ABRE
stress_responsive	Zm00025ab004190	ABRE
stress_responsive	Zm00025ab027900	ABRE
stress_responsive	Zm00025ab036110	ABRE
stress_responsive	Zm00025ab036120	ABRE
stress_responsive	Zm00025ab036120	ABRE
stress_responsive	Zm00025ab036140	ABRE
stress_responsive	Zm00025ab036140	ABRE
stress_responsive	Zm00025ab036150	ABRE
stress_responsive	Zm00025ab036150	ABRE
stress_responsive	Zm00025ab036150	ABRE
stress_responsive	Zm00025ab044960	ABRE
stress_responsive	Zm00025ab044960	ABRE
stress_responsive	Zm00025ab058100	ABRE
stress_responsive	Zm00025ab058100	ABRE
stress_responsive	Zm00025ab058100	ABRE
stress_responsive	Zm00025ab058100	ABRE
stress_responsive	Zm00025ab063430	ABRE
stress_responsive	Zm00025ab063430	ABRE
stress_responsive	Zm00025ab094300	ABRE
stress_responsive	Zm00025ab094310	ABRE
stress_responsive	Zm00025ab094310	ABRE
stress_responsive	Zm00025ab104170	ABRE
stress_responsive	Zm00025ab104170	ABRE
stress_responsive	Zm00025ab104170	ABRE
stress_responsive	Zm00025ab113010	ABRE
stress_responsive	Zm00025ab121530	ABRE
stress_responsive	Zm00025ab068710	ABRE
stress_responsive	Zm00025ab068710	ABRE
stress_responsive	Zm00025ab068710	ABRE
stress_responsive	Zm00025ab088840	ABRE
stress_responsive	Zm00025ab088840	ABRE
stress_responsive	Zm00025ab088840	ABRE
stress_responsive	Zm00025ab088840	ABRE
stress_responsive	Zm00025ab088840	ABRE
stress_responsive	Zm00025ab088840	ABRE
stress_responsive	Zm00025ab088840	ABRE
stress_responsive	Zm00025ab089780	ABRE
stress_responsive	Zm00025ab089780	ABRE
stress_responsive	Zm00025ab089780	ABRE
stress_responsive	Zm00025ab127210	ABRE
stress_responsive	Zm00025ab127210	ABRE
stress_responsive	Zm00025ab127210	ABRE
stress_responsive	Zm00025ab127210	ABRE
stress_responsive	Zm00025ab127210	ABRE
stress_responsive	Zm00025ab127210	ABRE
stress_responsive	Zm00025ab127210	ABRE
stress_responsive	Zm00025ab127210	ABRE
stress_responsive	Zm00025ab127210	ABRE
stress_responsive	Zm00025ab151260	ABRE
stress_responsive	Zm00025ab151260	ABRE
stress_responsive	Zm00025ab127680	ABRE
stress_responsive	Zm00025ab204800	ABRE
stress_responsive	Zm00025ab204800	ABRE
stress_responsive	Zm00025ab204800	ABRE
stress_responsive	Zm00025ab208990	ABRE
stress_responsive	Zm00025ab208990	ABRE
stress_responsive	Zm00025ab208990	ABRE
stress_responsive	Zm00025ab172780	ABRE
stress_responsive	Zm00025ab172780	ABRE
stress_responsive	Zm00025ab172780	ABRE
stress_responsive	Zm00025ab248230	ABRE
stress_responsive	Zm00025ab248230	ABRE
stress_responsive	Zm00025ab251460	ABRE
stress_responsive	Zm00025ab251460	ABRE
stress_responsive	Zm00025ab221880	ABRE
stress_responsive	Zm00025ab221880	ABRE
stress_responsive	Zm00025ab292350	ABRE
stress_responsive	Zm00025ab292350	ABRE
stress_responsive	Zm00025ab292350	ABRE
stress_responsive	Zm00025ab292350	ABRE
stress_responsive	Zm00025ab292350	ABRE
stress_responsive	Zm00025ab292350	ABRE
stress_responsive	Zm00025ab277070	ABRE
stress_responsive	Zm00025ab277080	ABRE
stress_responsive	Zm00025ab277080	ABRE
stress_responsive	Zm00025ab277080	ABRE
stress_responsive	Zm00025ab277090	ABRE
stress_responsive	Zm00025ab277090	ABRE
stress_responsive	Zm00025ab277090	ABRE
stress_responsive	Zm00025ab277090	ABRE
stress_responsive	Zm00025ab277110	ABRE
stress_responsive	Zm00025ab277120	ABRE
stress_responsive	Zm00025ab277120	ABRE
stress_responsive	Zm00025ab277120	ABRE
stress_responsive	Zm00025ab277120	ABRE
stress_responsive	Zm00025ab309490	ABRE
stress_responsive	Zm00025ab309490	ABRE
stress_responsive	Zm00025ab309490	ABRE
stress_responsive	Zm00025ab309490	ABRE
stress_responsive	Zm00025ab309490	ABRE
stress_responsive	Zm00025ab309490	ABRE
stress_responsive	Zm00025ab309490	ABRE
stress_responsive	Zm00025ab309490	ABRE
stress_responsive	Zm00024ab363110	ABRE
stress_responsive	Zm00024ab363110	ABRE
stress_responsive	Zm00024ab363110	ABRE
stress_responsive	Zm00024ab363110	ABRE
stress_responsive	Zm00024ab363110	ABRE
stress_responsive	Zm00024ab376040	ABRE
stress_responsive	Zm00024ab405750	ABRE
stress_responsive	Zm00024ab405750	ABRE
stress_responsive	Zm00024ab405750	ABRE
stress_responsive	Zm00024ab383910	ABRE
stress_responsive	Zm00024ab383910	ABRE
stress_responsive	Zm00024ab451490	ABRE
stress_responsive	Zm00024ab451490	ABRE
stress_responsive	Zm00025ab450520	ABRE
stress_responsive	Zm00025ab450520	ABRE
stress_responsive	Zm00025ab450520	ABRE
stress_responsive	Zm00025ab450520	ABRE
stress_responsive	Zm00025ab423750	ABRE
stress_responsive	Zm00025ab423750	ABRE
stress_responsive	Zm00025ab423750	ABRE
stress_responsive	Zm00025ab423750	ABRE
stress_responsive	Zm00025ab423750	ABRE
stress_responsive	Zm00025ab423750	ABRE
stress_responsive	Zm00025ab423750	ABRE
stress_responsive	Zm00025ab436180	ABRE
stress_responsive	Zm00025ab436180	ABRE
stress_responsive	Zm00025ab436180	ABRE
stress_responsive	Zm00025ab436180	ABRE
stress_responsive	Zm00025ab436180	ABRE
stress_responsive	Zm00025ab436180	ABRE
stress_responsive	Zm00025ab423830	ABRE
stress_responsive	Zm00025ab423850	ABRE
stress_responsive	Zm00025ab423850	ABRE
stress_responsive	Zm00025ab423850	ABRE
stress_responsive	Zm00025ab423850	ABRE
stress_responsive	Zm00025ab423850	ABRE
stress_responsive	Zm00025ab423850	ABRE
stress_responsive	Zm00025ab423850	ABRE
stress_responsive	Zm00026ab023880	ABRE
stress_responsive	Zm00026ab003750	ABRE
stress_responsive	Zm00026ab003750	ABRE
stress_responsive	Zm00026ab003760	ABRE
stress_responsive	Zm00026ab003760	ABRE
stress_responsive	Zm00026ab034060	ABRE
stress_responsive	Zm00026ab034060	ABRE
stress_responsive	Zm00026ab034060	ABRE
stress_responsive	Zm00026ab034070	ABRE
stress_responsive	Zm00026ab034070	ABRE
stress_responsive	Zm00026ab034070	ABRE
stress_responsive	Zm00026ab042950	ABRE
stress_responsive	Zm00026ab042950	ABRE
stress_responsive	Zm00026ab042950	ABRE
stress_responsive	Zm00026ab042950	ABRE
stress_responsive	Zm00026ab050020	ABRE
stress_responsive	Zm00026ab050020	ABRE
stress_responsive	Zm00026ab050020	ABRE
stress_responsive	Zm00026ab050020	ABRE
stress_responsive	Zm00026ab008580	ABRE
stress_responsive	Zm00026ab008580	ABRE
stress_responsive	Zm00026ab008580	ABRE
stress_responsive	Zm00026ab056850	ABRE
stress_responsive	Zm00026ab056850	ABRE
stress_responsive	Zm00026ab056850	ABRE
stress_responsive	Zm00026ab056850	ABRE
stress_responsive	Zm00026ab062040	ABRE
stress_responsive	Zm00026ab062040	ABRE
stress_responsive	Zm00026ab091780	ABRE
stress_responsive	Zm00026ab091780	ABRE
stress_responsive	Zm00026ab091780	ABRE
stress_responsive	Zm00026ab091790	ABRE
stress_responsive	Zm00026ab091790	ABRE
stress_responsive	Zm00026ab091790	ABRE
stress_responsive	Zm00026ab091790	ABRE
stress_responsive	Zm00026ab091790	ABRE
stress_responsive	Zm00026ab091790	ABRE
stress_responsive	Zm00026ab091800	ABRE
stress_responsive	Zm00026ab097200	ABRE
stress_responsive	Zm00026ab067150	ABRE
stress_responsive	Zm00026ab087440	ABRE
stress_responsive	Zm00026ab087440	ABRE
stress_responsive	Zm00026ab087440	ABRE
stress_responsive	Zm00026ab123790	ABRE
stress_responsive	Zm00026ab123790	ABRE
stress_responsive	Zm00026ab123790	ABRE
stress_responsive	Zm00026ab123790	ABRE
stress_responsive	Zm00026ab123790	ABRE
stress_responsive	Zm00026ab123790	ABRE
stress_responsive	Zm00026ab123790	ABRE
stress_responsive	Zm00026ab123790	ABRE
stress_responsive	Zm00026ab123790	ABRE
stress_responsive	Zm00026ab146740	ABRE
stress_responsive	Zm00026ab199290	ABRE
stress_responsive	Zm00026ab199290	ABRE
stress_responsive	Zm00026ab203320	ABRE
stress_responsive	Zm00026ab203320	ABRE
stress_responsive	Zm00026ab203320	ABRE
stress_responsive	Zm00026ab241380	ABRE
stress_responsive	Zm00026ab241380	ABRE
stress_responsive	Zm00026ab244350	ABRE
stress_responsive	Zm00026ab244350	ABRE
stress_responsive	Zm00026ab216120	ABRE
stress_responsive	Zm00026ab216120	ABRE
stress_responsive	Zm00026ab268930	ABRE
stress_responsive	Zm00026ab268960	ABRE
stress_responsive	Zm00026ab268960	ABRE
stress_responsive	Zm00026ab268960	ABRE
stress_responsive	Zm00026ab268960	ABRE
stress_responsive	Zm00026ab268960	ABRE
stress_responsive	Zm00026ab268960	ABRE
stress_responsive	Zm00026ab268970	ABRE
stress_responsive	Zm00025ab309460	ABRE
stress_responsive	Zm00025ab309460	ABRE
stress_responsive	Zm00025ab309460	ABRE
stress_responsive	Zm00025ab309460	ABRE
stress_responsive	Zm00025ab309470	ABRE
stress_responsive	Zm00025ab309470	ABRE
stress_responsive	Zm00025ab309470	ABRE
stress_responsive	Zm00025ab309470	ABRE
stress_responsive	Zm00025ab309470	ABRE
stress_responsive	Zm00025ab341200	ABRE
stress_responsive	Zm00025ab341200	ABRE
stress_responsive	Zm00025ab341200	ABRE
stress_responsive	Zm00025ab315360	ABRE
stress_responsive	Zm00025ab315360	ABRE
stress_responsive	Zm00025ab315360	ABRE
stress_responsive	Zm00025ab369120	ABRE
stress_responsive	Zm00025ab369120	ABRE
stress_responsive	Zm00025ab369120	ABRE
stress_responsive	Zm00025ab369120	ABRE
stress_responsive	Zm00025ab369120	ABRE
stress_responsive	Zm00025ab380020	ABRE
stress_responsive	Zm00025ab380020	ABRE
stress_responsive	Zm00025ab381920	ABRE
stress_responsive	Zm00025ab381920	ABRE
stress_responsive	Zm00025ab412680	ABRE
stress_responsive	Zm00025ab389740	ABRE
stress_responsive	Zm00025ab389740	ABRE
stress_responsive	Zm00026ab419340	ABRE
stress_responsive	Zm00026ab419340	ABRE
stress_responsive	Zm00026ab419340	ABRE
stress_responsive	Zm00026ab410590	ABRE
stress_responsive	Zm00026ab410590	ABRE
stress_responsive	Zm00026ab410590	ABRE
stress_responsive	Zm00026ab410590	ABRE
stress_responsive	Zm00026ab410590	ABRE
stress_responsive	Zm00026ab410590	ABRE
stress_responsive	Zm00026ab410590	ABRE
stress_responsive	Zm00026ab410660	ABRE
stress_responsive	Zm00026ab410660	ABRE
stress_responsive	Zm00026ab410660	ABRE
stress_responsive	Zm00026ab410660	ABRE
stress_responsive	Zm00026ab410660	ABRE
stress_responsive	Zm00026ab410700	ABRE
stress_responsive	Zm00026ab410700	ABRE
stress_responsive	Zm00026ab410700	ABRE
stress_responsive	Zm00026ab410700	ABRE
stress_responsive	Zm00026ab410700	ABRE
stress_responsive	Zm00026ab410700	ABRE
stress_responsive	Zm00026ab410700	ABRE
stress_responsive	Zm00026ab422300	ABRE
stress_responsive	Zm00026ab422300	ABRE
stress_responsive	Zm00026ab422300	ABRE
stress_responsive	Zm00026ab422300	ABRE
stress_responsive	Zm00026ab422300	ABRE
stress_responsive	Zm00026ab422300	ABRE
stress_responsive	Zm00019ab004160	ABRE
stress_responsive	Zm00019ab004160	ABRE
stress_responsive	Zm00019ab026740	ABRE
stress_responsive	Zm00019ab033970	ABRE
stress_responsive	Zm00019ab033970	ABRE
stress_responsive	Zm00019ab033970	ABRE
stress_responsive	Zm00019ab033990	ABRE
stress_responsive	Zm00019ab033990	ABRE
stress_responsive	Zm00019ab033990	ABRE
stress_responsive	Zm00019ab033990	ABRE
stress_responsive	Zm00019ab042430	ABRE
stress_responsive	Zm00019ab042430	ABRE
stress_responsive	Zm00019ab055100	ABRE
stress_responsive	Zm00019ab055100	ABRE
stress_responsive	Zm00019ab055100	ABRE
stress_responsive	Zm00019ab055100	ABRE
stress_responsive	Zm00019ab009000	ABRE
stress_responsive	Zm00019ab009000	ABRE
stress_responsive	Zm00019ab009000	ABRE
stress_responsive	Zm00019ab060090	ABRE
stress_responsive	Zm00019ab060090	ABRE
stress_responsive	Zm00019ab085270	ABRE
stress_responsive	Zm00019ab085270	ABRE
stress_responsive	Zm00019ab085270	ABRE
stress_responsive	Zm00019ab088780	ABRE
stress_responsive	Zm00019ab088780	ABRE
stress_responsive	Zm00019ab088780	ABRE
stress_responsive	Zm00019ab099260	ABRE
stress_responsive	Zm00019ab099260	ABRE
stress_responsive	Zm00019ab099260	ABRE
stress_responsive	Zm00019ab099260	ABRE
stress_responsive	Zm00019ab099260	ABRE
stress_responsive	Zm00019ab099260	ABRE
stress_responsive	Zm00019ab114780	ABRE
stress_responsive	Zm00019ab114780	ABRE
stress_responsive	Zm00019ab114780	ABRE
stress_responsive	Zm00019ab114780	ABRE
stress_responsive	Zm00019ab114780	ABRE
stress_responsive	Zm00019ab065250	ABRE
stress_responsive	Zm00019ab065250	ABRE
stress_responsive	Zm00019ab065250	ABRE
stress_responsive	Zm00019ab083820	ABRE
stress_responsive	Zm00019ab083820	ABRE
stress_responsive	Zm00019ab083820	ABRE
stress_responsive	Zm00019ab083820	ABRE
stress_responsive	Zm00019ab083820	ABRE
stress_responsive	Zm00019ab083820	ABRE
stress_responsive	Zm00019ab083820	ABRE
stress_responsive	Zm00019ab119760	ABRE
stress_responsive	Zm00019ab119760	ABRE
stress_responsive	Zm00019ab119760	ABRE
stress_responsive	Zm00019ab119760	ABRE
stress_responsive	Zm00019ab119760	ABRE
stress_responsive	Zm00019ab119760	ABRE
stress_responsive	Zm00019ab119760	ABRE
stress_responsive	Zm00019ab119760	ABRE
stress_responsive	Zm00019ab119760	ABRE
stress_responsive	Zm00019ab120110	ABRE
stress_responsive	Zm00019ab120110	ABRE
stress_responsive	Zm00019ab120110	ABRE
stress_responsive	Zm00019ab120110	ABRE
stress_responsive	Zm00019ab138040	ABRE
stress_responsive	Zm00019ab138040	ABRE
stress_responsive	Zm00019ab138040	ABRE
stress_responsive	Zm00019ab187220	ABRE
stress_responsive	Zm00019ab187220	ABRE
stress_responsive	Zm00019ab187220	ABRE
stress_responsive	Zm00019ab191220	ABRE
stress_responsive	Zm00019ab191220	ABRE
stress_responsive	Zm00019ab191220	ABRE
stress_responsive	Zm00019ab191220	ABRE
stress_responsive	Zm00019ab194190	ABRE
stress_responsive	Zm00019ab194190	ABRE
stress_responsive	Zm00019ab194190	ABRE
stress_responsive	Zm00019ab156840	ABRE
stress_responsive	Zm00019ab156840	ABRE
stress_responsive	Zm00019ab156840	ABRE
stress_responsive	Zm00019ab228600	ABRE
stress_responsive	Zm00019ab228600	ABRE
stress_responsive	Zm00019ab228600	ABRE
stress_responsive	Zm00019ab231720	ABRE
stress_responsive	Zm00019ab231720	ABRE
stress_responsive	Zm00019ab243610	ABRE
stress_responsive	Zm00019ab243610	ABRE
stress_responsive	Zm00026ab268940	ABRE
stress_responsive	Zm00026ab268990	ABRE
stress_responsive	Zm00026ab268990	ABRE
stress_responsive	Zm00026ab268990	ABRE
stress_responsive	Zm00026ab268990	ABRE
stress_responsive	Zm00026ab301590	ABRE
stress_responsive	Zm00026ab301590	ABRE
stress_responsive	Zm00026ab301590	ABRE
stress_responsive	Zm00026ab301590	ABRE
stress_responsive	Zm00026ab301610	ABRE
stress_responsive	Zm00026ab301610	ABRE
stress_responsive	Zm00026ab301610	ABRE
stress_responsive	Zm00026ab301610	ABRE
stress_responsive	Zm00026ab301610	ABRE
stress_responsive	Zm00026ab301610	ABRE
stress_responsive	Zm00026ab301610	ABRE
stress_responsive	Zm00026ab332030	ABRE
stress_responsive	Zm00026ab332030	ABRE
stress_responsive	Zm00026ab332030	ABRE
stress_responsive	Zm00026ab332030	ABRE
stress_responsive	Zm00026ab307660	ABRE
stress_responsive	Zm00026ab307660	ABRE
stress_responsive	Zm00026ab307660	ABRE
stress_responsive	Zm00026ab358780	ABRE
stress_responsive	Zm00026ab358780	ABRE
stress_responsive	Zm00026ab358780	ABRE
stress_responsive	Zm00026ab358780	ABRE
stress_responsive	Zm00026ab358780	ABRE
stress_responsive	Zm00026ab358780	ABRE
stress_responsive	Zm00026ab358780	ABRE
stress_responsive	Zm00026ab369000	ABRE
stress_responsive	Zm00026ab369000	ABRE
stress_responsive	Zm00026ab369000	ABRE
stress_responsive	Zm00026ab370750	ABRE
stress_responsive	Zm00026ab399540	ABRE
stress_responsive	Zm00026ab399540	ABRE
stress_responsive	Zm00026ab378640	ABRE
stress_responsive	Zm00026ab378640	ABRE
stress_responsive	Zm00019ab394550	ABRE
stress_responsive	Zm00019ab394550	ABRE
stress_responsive	Zm00019ab394550	ABRE
stress_responsive	Zm00019ab394550	ABRE
stress_responsive	Zm00019ab394550	ABRE
stress_responsive	Zm00019ab394550	ABRE
stress_responsive	Zm00019ab394550	ABRE
stress_responsive	Zm00019ab394550	ABRE
stress_responsive	Zm00019ab394550	ABRE
stress_responsive	Zm00019ab394630	ABRE
stress_responsive	Zm00019ab394630	ABRE
stress_responsive	Zm00019ab394630	ABRE
stress_responsive	Zm00019ab394640	ABRE
stress_responsive	Zm00019ab394640	ABRE
stress_responsive	Zm00019ab394640	ABRE
stress_responsive	Zm00019ab419290	ABRE
stress_responsive	Zm00019ab419290	ABRE
stress_responsive	Zm00019ab419290	ABRE
stress_responsive	Zm00019ab419290	ABRE
stress_responsive	Zm00019ab405810	ABRE
stress_responsive	Zm00019ab405810	ABRE
stress_responsive	Zm00019ab405810	ABRE
stress_responsive	Zm00019ab405810	ABRE
stress_responsive	Zm00019ab405810	ABRE
stress_responsive	Zm00020ab003880	ABRE
stress_responsive	Zm00020ab003880	ABRE
stress_responsive	Zm00020ab026940	ABRE
stress_responsive	Zm00020ab026940	ABRE
stress_responsive	Zm00020ab026940	ABRE
stress_responsive	Zm00020ab034680	ABRE
stress_responsive	Zm00020ab034680	ABRE
stress_responsive	Zm00020ab034730	ABRE
stress_responsive	Zm00020ab034730	ABRE
stress_responsive	Zm00020ab043970	ABRE
stress_responsive	Zm00020ab043970	ABRE
stress_responsive	Zm00020ab043970	ABRE
stress_responsive	Zm00020ab043970	ABRE
stress_responsive	Zm00020ab057140	ABRE
stress_responsive	Zm00020ab057140	ABRE
stress_responsive	Zm00020ab057140	ABRE
stress_responsive	Zm00020ab057140	ABRE
stress_responsive	Zm00020ab062400	ABRE
stress_responsive	Zm00020ab062400	ABRE
stress_responsive	Zm00020ab092260	ABRE
stress_responsive	Zm00020ab092290	ABRE
stress_responsive	Zm00020ab118890	ABRE
stress_responsive	Zm00020ab067850	ABRE
stress_responsive	Zm00020ab067850	ABRE
stress_responsive	Zm00020ab087330	ABRE
stress_responsive	Zm00020ab087330	ABRE
stress_responsive	Zm00020ab088210	ABRE
stress_responsive	Zm00020ab088210	ABRE
stress_responsive	Zm00020ab088210	ABRE
stress_responsive	Zm00019ab266380	ABRE
stress_responsive	Zm00019ab266380	ABRE
stress_responsive	Zm00019ab266380	ABRE
stress_responsive	Zm00019ab266380	ABRE
stress_responsive	Zm00019ab266380	ABRE
stress_responsive	Zm00019ab255680	ABRE
stress_responsive	Zm00019ab255680	ABRE
stress_responsive	Zm00019ab255680	ABRE
stress_responsive	Zm00019ab255680	ABRE
stress_responsive	Zm00019ab255690	ABRE
stress_responsive	Zm00019ab255690	ABRE
stress_responsive	Zm00019ab255700	ABRE
stress_responsive	Zm00019ab255700	ABRE
stress_responsive	Zm00019ab255700	ABRE
stress_responsive	Zm00019ab255700	ABRE
stress_responsive	Zm00019ab255700	ABRE
stress_responsive	Zm00019ab255700	ABRE
stress_responsive	Zm00019ab255700	ABRE
stress_responsive	Zm00019ab255700	ABRE
stress_responsive	Zm00019ab255710	ABRE
stress_responsive	Zm00019ab255710	ABRE
stress_responsive	Zm00019ab255720	ABRE
stress_responsive	Zm00019ab255720	ABRE
stress_responsive	Zm00019ab286170	ABRE
stress_responsive	Zm00019ab286170	ABRE
stress_responsive	Zm00019ab286170	ABRE
stress_responsive	Zm00019ab286170	ABRE
stress_responsive	Zm00019ab286180	ABRE
stress_responsive	Zm00019ab286180	ABRE
stress_responsive	Zm00019ab286180	ABRE
stress_responsive	Zm00019ab286190	ABRE
stress_responsive	Zm00019ab286190	ABRE
stress_responsive	Zm00019ab286190	ABRE
stress_responsive	Zm00019ab286190	ABRE
stress_responsive	Zm00019ab286190	ABRE
stress_responsive	Zm00019ab286190	ABRE
stress_responsive	Zm00019ab286190	ABRE
stress_responsive	Zm00019ab286200	ABRE
stress_responsive	Zm00019ab316580	ABRE
stress_responsive	Zm00019ab292220	ABRE
stress_responsive	Zm00019ab292220	ABRE
stress_responsive	Zm00019ab292220	ABRE
stress_responsive	Zm00019ab292450	ABRE
stress_responsive	Zm00019ab343140	ABRE
stress_responsive	Zm00019ab343140	ABRE
stress_responsive	Zm00019ab343140	ABRE
stress_responsive	Zm00019ab343140	ABRE
stress_responsive	Zm00019ab343140	ABRE
stress_responsive	Zm00019ab343140	ABRE
stress_responsive	Zm00019ab343140	ABRE
stress_responsive	Zm00019ab353800	ABRE
stress_responsive	Zm00019ab353800	ABRE
stress_responsive	Zm00019ab353800	ABRE
stress_responsive	Zm00019ab353800	ABRE
stress_responsive	Zm00019ab355580	ABRE
stress_responsive	Zm00019ab381930	ABRE
stress_responsive	Zm00019ab381930	ABRE
stress_responsive	Zm00019ab381930	ABRE
stress_responsive	Zm00019ab381930	ABRE
stress_responsive	Zm00019ab381930	ABRE
stress_responsive	Zm00019ab363020	ABRE
stress_responsive	Zm00019ab363020	ABRE
stress_responsive	Zm00019ab365630	ABRE
stress_responsive	Zm00019ab429870	ABRE
stress_responsive	Zm00019ab429880	ABRE
stress_responsive	Zm00019ab429880	ABRE
stress_responsive	Zm00019ab429880	ABRE
stress_responsive	Zm00019ab429880	ABRE
stress_responsive	Zm00019ab429880	ABRE
stress_responsive	Zm00019ab429880	ABRE
stress_responsive	Zm00019ab440060	ABRE
stress_responsive	Zm00019ab440060	ABRE
stress_responsive	Zm00019ab440060	ABRE
stress_responsive	Zm00019ab440060	ABRE
stress_responsive	Zm00019ab440070	ABRE
stress_responsive	Zm00019ab440070	ABRE
stress_responsive	Zm00019ab440070	ABRE
stress_responsive	Zm00019ab440070	ABRE
stress_responsive	Zm00019ab440080	ABRE
stress_responsive	Zm00019ab440080	ABRE
stress_responsive	Zm00020ab414360	ABRE
stress_responsive	Zm00020ab414360	ABRE
stress_responsive	Zm00020ab414360	ABRE
stress_responsive	Zm00020ab414420	ABRE
stress_responsive	Zm00020ab414420	ABRE
stress_responsive	Zm00020ab414420	ABRE
stress_responsive	Zm00020ab414420	ABRE
stress_responsive	Zm00020ab414420	ABRE
stress_responsive	Zm00020ab414420	ABRE
stress_responsive	Zm00020ab440550	ABRE
stress_responsive	Zm00020ab440550	ABRE
stress_responsive	Zm00020ab440550	ABRE
stress_responsive	Zm00020ab440550	ABRE
stress_responsive	Zm00020ab423240	ABRE
stress_responsive	Zm00020ab423240	ABRE
stress_responsive	Zm00020ab423240	ABRE
stress_responsive	Zm00020ab423240	ABRE
stress_responsive	Zm00020ab423240	ABRE
stress_responsive	Zm00020ab426100	ABRE
stress_responsive	Zm00020ab426100	ABRE
stress_responsive	Zm00020ab414250	ABRE
stress_responsive	Zm00020ab414250	ABRE
stress_responsive	Zm00020ab414250	ABRE
stress_responsive	Zm00020ab414250	ABRE
stress_responsive	Zm00020ab414250	ABRE
stress_responsive	Zm00020ab414250	ABRE
stress_responsive	Zm00020ab414250	ABRE
stress_responsive	Zm00027ab003920	ABRE
stress_responsive	Zm00027ab003920	ABRE
stress_responsive	Zm00027ab026830	ABRE
stress_responsive	Zm00027ab026830	ABRE
stress_responsive	Zm00027ab035050	ABRE
stress_responsive	Zm00027ab035050	ABRE
stress_responsive	Zm00027ab035050	ABRE
stress_responsive	Zm00027ab043580	ABRE
stress_responsive	Zm00027ab043580	ABRE
stress_responsive	Zm00027ab056970	ABRE
stress_responsive	Zm00027ab056970	ABRE
stress_responsive	Zm00027ab056970	ABRE
stress_responsive	Zm00027ab056970	ABRE
stress_responsive	Zm00027ab062410	ABRE
stress_responsive	Zm00027ab062410	ABRE
stress_responsive	Zm00027ab109920	ABRE
stress_responsive	Zm00027ab118840	ABRE
stress_responsive	Zm00027ab118840	ABRE
stress_responsive	Zm00027ab118840	ABRE
stress_responsive	Zm00027ab118840	ABRE
stress_responsive	Zm00027ab118840	ABRE
stress_responsive	Zm00027ab087680	ABRE
stress_responsive	Zm00027ab087680	ABRE
stress_responsive	Zm00027ab087680	ABRE
stress_responsive	Zm00020ab124410	ABRE
stress_responsive	Zm00020ab124410	ABRE
stress_responsive	Zm00020ab124410	ABRE
stress_responsive	Zm00020ab124410	ABRE
stress_responsive	Zm00020ab124410	ABRE
stress_responsive	Zm00020ab124910	ABRE
stress_responsive	Zm00020ab147180	ABRE
stress_responsive	Zm00020ab147180	ABRE
stress_responsive	Zm00020ab147180	ABRE
stress_responsive	Zm00020ab199750	ABRE
stress_responsive	Zm00020ab199760	ABRE
stress_responsive	Zm00020ab199760	ABRE
stress_responsive	Zm00020ab200110	ABRE
stress_responsive	Zm00020ab200110	ABRE
stress_responsive	Zm00020ab200110	ABRE
stress_responsive	Zm00020ab204080	ABRE
stress_responsive	Zm00020ab204080	ABRE
stress_responsive	Zm00020ab204080	ABRE
stress_responsive	Zm00020ab204080	ABRE
stress_responsive	Zm00020ab176320	ABRE
stress_responsive	Zm00020ab176320	ABRE
stress_responsive	Zm00020ab176320	ABRE
stress_responsive	Zm00020ab242090	ABRE
stress_responsive	Zm00020ab242090	ABRE
stress_responsive	Zm00020ab245190	ABRE
stress_responsive	Zm00020ab245190	ABRE
stress_responsive	Zm00020ab257250	ABRE
stress_responsive	Zm00020ab257250	ABRE
stress_responsive	Zm00020ab270050	ABRE
stress_responsive	Zm00020ab270050	ABRE
stress_responsive	Zm00020ab270050	ABRE
stress_responsive	Zm00020ab270050	ABRE
stress_responsive	Zm00020ab270050	ABRE
stress_responsive	Zm00020ab270060	ABRE
stress_responsive	Zm00020ab270060	ABRE
stress_responsive	Zm00020ab270060	ABRE
stress_responsive	Zm00020ab270070	ABRE
stress_responsive	Zm00020ab270070	ABRE
stress_responsive	Zm00020ab270070	ABRE
stress_responsive	Zm00020ab270070	ABRE
stress_responsive	Zm00020ab270070	ABRE
stress_responsive	Zm00020ab270070	ABRE
stress_responsive	Zm00020ab270070	ABRE
stress_responsive	Zm00020ab270070	ABRE
stress_responsive	Zm00020ab270090	ABRE
stress_responsive	Zm00020ab270100	ABRE
stress_responsive	Zm00020ab270100	ABRE
stress_responsive	Zm00020ab270100	ABRE
stress_responsive	Zm00020ab270100	ABRE
stress_responsive	Zm00020ab302490	ABRE
stress_responsive	Zm00020ab302500	ABRE
stress_responsive	Zm00020ab302510	ABRE
stress_responsive	Zm00020ab302510	ABRE
stress_responsive	Zm00020ab302510	ABRE
stress_responsive	Zm00020ab302510	ABRE
stress_responsive	Zm00020ab302510	ABRE
stress_responsive	Zm00020ab302510	ABRE
stress_responsive	Zm00020ab302510	ABRE
stress_responsive	Zm00020ab302510	ABRE
stress_responsive	Zm00020ab302510	ABRE
stress_responsive	Zm00020ab302520	ABRE
stress_responsive	Zm00020ab302520	ABRE
stress_responsive	Zm00020ab302520	ABRE
stress_responsive	Zm00020ab302520	ABRE
stress_responsive	Zm00020ab333000	ABRE
stress_responsive	Zm00020ab308580	ABRE
stress_responsive	Zm00020ab308580	ABRE
stress_responsive	Zm00020ab308580	ABRE
stress_responsive	Zm00020ab360430	ABRE
stress_responsive	Zm00020ab360430	ABRE
stress_responsive	Zm00020ab360430	ABRE
stress_responsive	Zm00020ab360430	ABRE
stress_responsive	Zm00020ab360430	ABRE
stress_responsive	Zm00020ab371290	ABRE
stress_responsive	Zm00020ab371290	ABRE
stress_responsive	Zm00020ab373160	ABRE
stress_responsive	Zm00020ab373160	ABRE
stress_responsive	Zm00020ab402930	ABRE
stress_responsive	Zm00020ab402930	ABRE
stress_responsive	Zm00020ab381010	ABRE
stress_responsive	Zm00020ab381010	ABRE
stress_responsive	Zm00020ab381010	ABRE
stress_responsive	Zm00020ab378580	ABRE
stress_responsive	Zm00020ab378580	ABRE
stress_responsive	Zm00020ab378580	ABRE
stress_responsive	Zm00020ab378580	ABRE
stress_responsive	Zm00027ab413900	ABRE
stress_responsive	Zm00027ab413900	ABRE
stress_responsive	Zm00027ab413900	ABRE
stress_responsive	Zm00027ab413900	ABRE
stress_responsive	Zm00027ab413920	ABRE
stress_responsive	Zm00027ab413920	ABRE
stress_responsive	Zm00027ab413920	ABRE
stress_responsive	Zm00027ab413920	ABRE
stress_responsive	Zm00027ab413920	ABRE
stress_responsive	Zm00027ab413920	ABRE
stress_responsive	Zm00027ab439500	ABRE
stress_responsive	Zm00027ab439500	ABRE
stress_responsive	Zm00027ab439500	ABRE
stress_responsive	Zm00027ab425940	ABRE
stress_responsive	Zm00027ab425940	ABRE
stress_responsive	Zm00027ab425940	ABRE
stress_responsive	Zm00027ab425940	ABRE
stress_responsive	Zm00027ab425940	ABRE
stress_responsive	Zm00027ab425940	ABRE
stress_responsive	Zm00028ab003720	ABRE
stress_responsive	Zm00028ab003720	ABRE
stress_responsive	Zm00028ab003720	ABRE
stress_responsive	Zm00028ab044070	ABRE
stress_responsive	Zm00028ab044070	ABRE
stress_responsive	Zm00028ab044070	ABRE
stress_responsive	Zm00028ab044070	ABRE
stress_responsive	Zm00028ab057270	ABRE
stress_responsive	Zm00028ab057270	ABRE
stress_responsive	Zm00028ab057270	ABRE
stress_responsive	Zm00028ab057270	ABRE
stress_responsive	Zm00028ab062530	ABRE
stress_responsive	Zm00028ab062530	ABRE
stress_responsive	Zm00028ab092990	ABRE
stress_responsive	Zm00028ab093010	ABRE
stress_responsive	Zm00028ab093010	ABRE
stress_responsive	Zm00027ab092210	ABRE
stress_responsive	Zm00027ab092210	ABRE
stress_responsive	Zm00027ab097600	ABRE
stress_responsive	Zm00028ab120670	ABRE
stress_responsive	Zm00027ab067490	ABRE
stress_responsive	Zm00027ab067490	ABRE
stress_responsive	Zm00027ab067490	ABRE
stress_responsive	Zm00028ab088680	ABRE
stress_responsive	Zm00028ab088680	ABRE
stress_responsive	Zm00028ab088680	ABRE
stress_responsive	Zm00027ab124560	ABRE
stress_responsive	Zm00027ab124560	ABRE
stress_responsive	Zm00027ab124560	ABRE
stress_responsive	Zm00027ab124560	ABRE
stress_responsive	Zm00027ab124560	ABRE
stress_responsive	Zm00027ab124560	ABRE
stress_responsive	Zm00027ab124560	ABRE
stress_responsive	Zm00027ab124560	ABRE
stress_responsive	Zm00027ab125040	ABRE
stress_responsive	Zm00027ab147620	ABRE
stress_responsive	Zm00027ab147620	ABRE
stress_responsive	Zm00027ab147620	ABRE
stress_responsive	Zm00027ab200590	ABRE
stress_responsive	Zm00027ab200590	ABRE
stress_responsive	Zm00027ab200590	ABRE
stress_responsive	Zm00027ab204780	ABRE
stress_responsive	Zm00027ab204780	ABRE
stress_responsive	Zm00027ab168450	ABRE
stress_responsive	Zm00027ab168450	ABRE
stress_responsive	Zm00027ab168450	ABRE
stress_responsive	Zm00027ab168450	ABRE
stress_responsive	Zm00027ab168480	ABRE
stress_responsive	Zm00027ab243420	ABRE
stress_responsive	Zm00027ab243420	ABRE
stress_responsive	Zm00027ab246360	ABRE
stress_responsive	Zm00027ab246360	ABRE
stress_responsive	Zm00027ab282090	ABRE
stress_responsive	Zm00027ab282090	ABRE
stress_responsive	Zm00027ab282090	ABRE
stress_responsive	Zm00027ab282090	ABRE
stress_responsive	Zm00027ab282090	ABRE
stress_responsive	Zm00027ab271120	ABRE
stress_responsive	Zm00027ab271120	ABRE
stress_responsive	Zm00027ab271130	ABRE
stress_responsive	Zm00027ab271130	ABRE
stress_responsive	Zm00027ab271130	ABRE
stress_responsive	Zm00027ab271130	ABRE
stress_responsive	Zm00027ab271140	ABRE
stress_responsive	Zm00027ab271140	ABRE
stress_responsive	Zm00027ab271140	ABRE
stress_responsive	Zm00027ab271140	ABRE
stress_responsive	Zm00027ab271140	ABRE
stress_responsive	Zm00027ab271150	ABRE
stress_responsive	Zm00027ab271170	ABRE
stress_responsive	Zm00027ab271170	ABRE
stress_responsive	Zm00027ab271170	ABRE
stress_responsive	Zm00027ab303500	ABRE
stress_responsive	Zm00027ab303500	ABRE
stress_responsive	Zm00027ab303500	ABRE
stress_responsive	Zm00027ab303500	ABRE
stress_responsive	Zm00027ab303500	ABRE
stress_responsive	Zm00027ab303510	ABRE
stress_responsive	Zm00027ab303510	ABRE
stress_responsive	Zm00027ab303510	ABRE
stress_responsive	Zm00027ab333560	ABRE
stress_responsive	Zm00027ab333560	ABRE
stress_responsive	Zm00027ab333560	ABRE
stress_responsive	Zm00027ab333560	ABRE
stress_responsive	Zm00027ab333560	ABRE
stress_responsive	Zm00027ab309310	ABRE
stress_responsive	Zm00027ab309310	ABRE
stress_responsive	Zm00027ab309310	ABRE
stress_responsive	Zm00027ab360500	ABRE
stress_responsive	Zm00027ab360500	ABRE
stress_responsive	Zm00027ab360500	ABRE
stress_responsive	Zm00027ab360500	ABRE
stress_responsive	Zm00027ab360500	ABRE
stress_responsive	Zm00027ab371180	ABRE
stress_responsive	Zm00027ab372660	ABRE
stress_responsive	Zm00027ab372660	ABRE
stress_responsive	Zm00027ab372850	ABRE
stress_responsive	Zm00027ab372850	ABRE
stress_responsive	Zm00027ab402500	ABRE
stress_responsive	Zm00027ab402500	ABRE
stress_responsive	Zm00027ab402500	ABRE
stress_responsive	Zm00027ab380310	ABRE
stress_responsive	Zm00027ab380310	ABRE
stress_responsive	Zm00032ab438330	ABRE
stress_responsive	Zm00032ab438330	ABRE
stress_responsive	Zm00032ab426360	ABRE
stress_responsive	Zm00032ab426360	ABRE
stress_responsive	Zm00032ab426360	ABRE
stress_responsive	Zm00032ab426360	ABRE
stress_responsive	Zm00032ab426360	ABRE
stress_responsive	Zm00032ab426360	ABRE
stress_responsive	Zm00032ab426360	ABRE
stress_responsive	Zm00032ab426450	ABRE
stress_responsive	Zm00032ab426450	ABRE
stress_responsive	Zm00032ab426450	ABRE
stress_responsive	Zm00032ab426470	ABRE
stress_responsive	Zm00032ab426470	ABRE
stress_responsive	Zm00032ab426470	ABRE
stress_responsive	Zm00032ab426470	ABRE
stress_responsive	Zm00032ab435150	ABRE
stress_responsive	Zm00032ab435150	ABRE
stress_responsive	Zm00032ab435150	ABRE
stress_responsive	Zm00032ab004010	ABRE
stress_responsive	Zm00032ab004010	ABRE
stress_responsive	Zm00032ab027440	ABRE
stress_responsive	Zm00032ab027440	ABRE
stress_responsive	Zm00032ab027440	ABRE
stress_responsive	Zm00032ab035620	ABRE
stress_responsive	Zm00032ab035620	ABRE
stress_responsive	Zm00032ab035620	ABRE
stress_responsive	Zm00032ab045060	ABRE
stress_responsive	Zm00032ab045060	ABRE
stress_responsive	Zm00032ab045060	ABRE
stress_responsive	Zm00032ab045060	ABRE
stress_responsive	Zm00032ab064210	ABRE
stress_responsive	Zm00032ab064210	ABRE
stress_responsive	Zm00032ab094750	ABRE
stress_responsive	Zm00032ab094750	ABRE
stress_responsive	Zm00032ab094750	ABRE
stress_responsive	Zm00032ab094760	ABRE
stress_responsive	Zm00032ab094760	ABRE
stress_responsive	Zm00032ab094760	ABRE
stress_responsive	Zm00032ab094760	ABRE
stress_responsive	Zm00032ab094760	ABRE
stress_responsive	Zm00032ab094760	ABRE
stress_responsive	Zm00032ab094780	ABRE
stress_responsive	Zm00032ab112610	ABRE
stress_responsive	Zm00032ab121170	ABRE
stress_responsive	Zm00032ab121170	ABRE
stress_responsive	Zm00032ab069480	ABRE
stress_responsive	Zm00032ab089410	ABRE
stress_responsive	Zm00032ab089410	ABRE
stress_responsive	Zm00032ab089410	ABRE
stress_responsive	Zm00032ab089410	ABRE
stress_responsive	Zm00032ab089410	ABRE
stress_responsive	Zm00032ab089410	ABRE
stress_responsive	Zm00032ab089410	ABRE
stress_responsive	Zm00032ab090310	ABRE
stress_responsive	Zm00032ab090310	ABRE
stress_responsive	Zm00032ab090310	ABRE
stress_responsive	Zm00032ab126950	ABRE
stress_responsive	Zm00032ab126950	ABRE
stress_responsive	Zm00032ab126950	ABRE
stress_responsive	Zm00032ab126950	ABRE
stress_responsive	Zm00032ab126950	ABRE
stress_responsive	Zm00032ab126950	ABRE
stress_responsive	Zm00032ab126950	ABRE
stress_responsive	Zm00032ab126950	ABRE
stress_responsive	Zm00032ab126950	ABRE
stress_responsive	Zm00032ab127390	ABRE
stress_responsive	Zm00032ab127390	ABRE
stress_responsive	Zm00032ab127390	ABRE
stress_responsive	Zm00032ab127420	ABRE
stress_responsive	Zm00032ab127420	ABRE
stress_responsive	Zm00032ab159370	ABRE
stress_responsive	Zm00032ab159370	ABRE
stress_responsive	Zm00032ab159370	ABRE
stress_responsive	Zm00032ab159370	ABRE
stress_responsive	Zm00032ab159370	ABRE
stress_responsive	Zm00032ab159370	ABRE
stress_responsive	Zm00032ab159370	ABRE
stress_responsive	Zm00032ab159370	ABRE
stress_responsive	Zm00032ab203730	ABRE
stress_responsive	Zm00032ab203730	ABRE
stress_responsive	Zm00032ab203880	ABRE
stress_responsive	Zm00032ab203880	ABRE
stress_responsive	Zm00032ab203880	ABRE
stress_responsive	Zm00032ab208040	ABRE
stress_responsive	Zm00032ab208040	ABRE
stress_responsive	Zm00032ab171450	ABRE
stress_responsive	Zm00032ab171450	ABRE
stress_responsive	Zm00032ab247040	ABRE
stress_responsive	Zm00032ab247040	ABRE
stress_responsive	Zm00032ab247040	ABRE
stress_responsive	Zm00032ab249920	ABRE
stress_responsive	Zm00032ab249920	ABRE
stress_responsive	Zm00032ab276750	ABRE
stress_responsive	Zm00032ab276750	ABRE
stress_responsive	Zm00032ab276750	ABRE
stress_responsive	Zm00032ab276750	ABRE
stress_responsive	Zm00032ab276780	ABRE
stress_responsive	Zm00032ab276780	ABRE
stress_responsive	Zm00032ab276780	ABRE
stress_responsive	Zm00032ab276780	ABRE
stress_responsive	Zm00032ab276780	ABRE
stress_responsive	Zm00032ab276790	ABRE
stress_responsive	Zm00032ab276800	ABRE
stress_responsive	Zm00032ab276800	ABRE
stress_responsive	Zm00032ab276800	ABRE
stress_responsive	Zm00032ab311110	ABRE
stress_responsive	Zm00032ab311110	ABRE
stress_responsive	Zm00032ab311120	ABRE
stress_responsive	Zm00032ab311120	ABRE
stress_responsive	Zm00032ab311120	ABRE
stress_responsive	Zm00032ab311120	ABRE
stress_responsive	Zm00032ab311130	ABRE
stress_responsive	Zm00032ab311130	ABRE
stress_responsive	Zm00032ab311130	ABRE
stress_responsive	Zm00032ab311130	ABRE
stress_responsive	Zm00032ab311130	ABRE
stress_responsive	Zm00032ab311130	ABRE
stress_responsive	Zm00032ab311130	ABRE
stress_responsive	Zm00032ab311130	ABRE
stress_responsive	Zm00032ab343720	ABRE
stress_responsive	Zm00032ab343720	ABRE
stress_responsive	Zm00032ab343720	ABRE
stress_responsive	Zm00032ab343720	ABRE
stress_responsive	Zm00032ab312760	ABRE
stress_responsive	Zm00032ab312760	ABRE
stress_responsive	Zm00032ab312760	ABRE
stress_responsive	Zm00032ab312760	ABRE
stress_responsive	Zm00032ab371530	ABRE
stress_responsive	Zm00032ab371530	ABRE
stress_responsive	Zm00032ab371530	ABRE
stress_responsive	Zm00032ab371530	ABRE
stress_responsive	Zm00032ab371530	ABRE
stress_responsive	Zm00032ab384020	ABRE
stress_responsive	Zm00032ab414270	ABRE
stress_responsive	Zm00032ab414270	ABRE
stress_responsive	Zm00032ab414270	ABRE
stress_responsive	Zm00032ab391570	ABRE
stress_responsive	Zm00028ab418910	ABRE
stress_responsive	Zm00028ab418910	ABRE
stress_responsive	Zm00028ab418910	ABRE
stress_responsive	Zm00028ab418910	ABRE
stress_responsive	Zm00028ab418910	ABRE
stress_responsive	Zm00028ab418910	ABRE
stress_responsive	Zm00028ab418910	ABRE
stress_responsive	Zm00028ab418990	ABRE
stress_responsive	Zm00028ab418990	ABRE
stress_responsive	Zm00028ab418990	ABRE
stress_responsive	Zm00028ab418990	ABRE
stress_responsive	Zm00028ab418990	ABRE
stress_responsive	Zm00028ab419000	ABRE
stress_responsive	Zm00028ab419000	ABRE
stress_responsive	Zm00028ab419000	ABRE
stress_responsive	Zm00028ab419000	ABRE
stress_responsive	Zm00028ab419000	ABRE
stress_responsive	Zm00028ab419000	ABRE
stress_responsive	Zm00028ab419000	ABRE
stress_responsive	Zm00028ab445520	ABRE
stress_responsive	Zm00028ab445520	ABRE
stress_responsive	Zm00028ab445520	ABRE
stress_responsive	Zm00028ab427930	ABRE
stress_responsive	Zm00028ab427930	ABRE
stress_responsive	Zm00028ab427930	ABRE
stress_responsive	Zm00028ab427930	ABRE
stress_responsive	Zm00028ab431090	ABRE
stress_responsive	Zm00028ab431090	ABRE
stress_responsive	Zm00028ab431090	ABRE
stress_responsive	Zm00028ab431090	ABRE
stress_responsive	Zm00028ab431090	ABRE
stress_responsive	Zm00028ab431090	ABRE
stress_responsive	Zm00030ab004130	ABRE
stress_responsive	Zm00030ab004130	ABRE
stress_responsive	Zm00030ab004130	ABRE
stress_responsive	Zm00030ab026800	ABRE
stress_responsive	Zm00030ab026800	ABRE
stress_responsive	Zm00030ab026800	ABRE
stress_responsive	Zm00030ab034540	ABRE
stress_responsive	Zm00030ab034540	ABRE
stress_responsive	Zm00030ab034540	ABRE
stress_responsive	Zm00030ab034540	ABRE
stress_responsive	Zm00030ab043220	ABRE
stress_responsive	Zm00030ab043220	ABRE
stress_responsive	Zm00030ab043220	ABRE
stress_responsive	Zm00030ab043220	ABRE
stress_responsive	Zm00030ab056680	ABRE
stress_responsive	Zm00030ab056680	ABRE
stress_responsive	Zm00030ab056680	ABRE
stress_responsive	Zm00030ab056680	ABRE
stress_responsive	Zm00030ab061700	ABRE
stress_responsive	Zm00030ab061700	ABRE
stress_responsive	Zm00030ab086760	ABRE
stress_responsive	Zm00030ab086760	ABRE
stress_responsive	Zm00030ab086760	ABRE
stress_responsive	Zm00030ab086760	ABRE
stress_responsive	Zm00030ab086760	ABRE
stress_responsive	Zm00030ab091340	ABRE
stress_responsive	Zm00030ab091340	ABRE
stress_responsive	Zm00030ab091340	ABRE
stress_responsive	Zm00028ab067910	ABRE
stress_responsive	Zm00028ab126350	ABRE
stress_responsive	Zm00028ab126350	ABRE
stress_responsive	Zm00028ab126350	ABRE
stress_responsive	Zm00028ab126350	ABRE
stress_responsive	Zm00028ab126350	ABRE
stress_responsive	Zm00028ab126350	ABRE
stress_responsive	Zm00028ab126350	ABRE
stress_responsive	Zm00028ab126350	ABRE
stress_responsive	Zm00028ab126350	ABRE
stress_responsive	Zm00028ab149200	ABRE
stress_responsive	Zm00028ab149200	ABRE
stress_responsive	Zm00028ab203120	ABRE
stress_responsive	Zm00028ab203120	ABRE
stress_responsive	Zm00028ab206900	ABRE
stress_responsive	Zm00028ab206900	ABRE
stress_responsive	Zm00028ab171400	ABRE
stress_responsive	Zm00028ab171400	ABRE
stress_responsive	Zm00028ab245980	ABRE
stress_responsive	Zm00028ab245980	ABRE
stress_responsive	Zm00028ab248970	ABRE
stress_responsive	Zm00028ab248970	ABRE
stress_responsive	Zm00028ab248970	ABRE
stress_responsive	Zm00028ab271040	ABRE
stress_responsive	Zm00028ab272440	ABRE
stress_responsive	Zm00028ab272460	ABRE
stress_responsive	Zm00028ab272460	ABRE
stress_responsive	Zm00028ab272460	ABRE
stress_responsive	Zm00028ab272460	ABRE
stress_responsive	Zm00028ab272470	ABRE
stress_responsive	Zm00028ab272470	ABRE
stress_responsive	Zm00028ab272470	ABRE
stress_responsive	Zm00028ab272470	ABRE
stress_responsive	Zm00028ab272470	ABRE
stress_responsive	Zm00028ab272480	ABRE
stress_responsive	Zm00028ab272490	ABRE
stress_responsive	Zm00028ab272490	ABRE
stress_responsive	Zm00028ab272490	ABRE
stress_responsive	Zm00028ab305990	ABRE
stress_responsive	Zm00028ab305990	ABRE
stress_responsive	Zm00028ab305990	ABRE
stress_responsive	Zm00028ab305990	ABRE
stress_responsive	Zm00028ab305990	ABRE
stress_responsive	Zm00028ab305990	ABRE
stress_responsive	Zm00028ab306020	ABRE
stress_responsive	Zm00028ab306020	ABRE
stress_responsive	Zm00028ab306020	ABRE
stress_responsive	Zm00028ab306020	ABRE
stress_responsive	Zm00028ab306020	ABRE
stress_responsive	Zm00028ab306040	ABRE
stress_responsive	Zm00028ab306040	ABRE
stress_responsive	Zm00028ab306040	ABRE
stress_responsive	Zm00028ab306040	ABRE
stress_responsive	Zm00028ab306040	ABRE
stress_responsive	Zm00028ab306050	ABRE
stress_responsive	Zm00028ab306050	ABRE
stress_responsive	Zm00028ab306050	ABRE
stress_responsive	Zm00028ab337350	ABRE
stress_responsive	Zm00028ab364990	ABRE
stress_responsive	Zm00028ab364990	ABRE
stress_responsive	Zm00028ab364990	ABRE
stress_responsive	Zm00028ab375940	ABRE
stress_responsive	Zm00028ab375940	ABRE
stress_responsive	Zm00028ab375940	ABRE
stress_responsive	Zm00028ab375940	ABRE
stress_responsive	Zm00028ab377710	ABRE
stress_responsive	Zm00028ab407600	ABRE
stress_responsive	Zm00028ab407600	ABRE
stress_responsive	Zm00028ab385720	ABRE
stress_responsive	Zm00028ab385720	ABRE
stress_responsive	Zm00028ab385720	ABRE
stress_responsive	Zm00030ab411590	ABRE
stress_responsive	Zm00030ab437090	ABRE
stress_responsive	Zm00030ab437090	ABRE
stress_responsive	Zm00030ab423560	ABRE
[truncated: 29,485 more rows]

## Sheet: TableS8
Table S8. Summary of associations between dirigent genes and agronomic traits
GeneID	Trait	Chromosome	Physical position	Allele
Zm00001eb433080	Leaf width	10	147139527	A/G
Zm00001eb433080	Days to silk	10	147149828	T/G
Zm00001eb123800	Leaf width	3	15437776	G/T
Zm00001eb124210	Sucrose	3	17115950	G/A
Zm00001eb298320	Ear height	7	1268070	C/G
Zm00001eb298340	Ear height	7	1268070	C/G
Zm00001eb433080	Days to silk	10	147150057	T/C
Zm00001eb433080	Days to anthesis	10	147104001	win2k-
Zm00001eb056600	Southern leaf blight	1	274479269	T/C
Zm00001eb061870	Northern Leaf Blight	1	290961275	G/A
Zm00001eb123800	Height above ear	3	15428101	T/C
Zm00001eb433080	Glutamate	10	147244065	cnv
Zm00001eb433080	Malate	10	147125824	ATGC/----
Zm00001eb166630	Average internode length (below ear)	4	5200759	C/T
Zm00001eb328700	Tassel branch number	7	168387629	G/A
Zm00001eb265890	Tassel length	6	31717433	C/T
Zm00001eb265900	Tassel length	6	31717433	C/T
Zm00001eb328700	Height above ear	7	168390765	C/T
Zm00001eb166630	Average internode length (below ear)	4	5233578	C/A
Zm00001eb067090	Chlorophyll A	2	3013255	T/C
Zm00001eb433080	Days to anthesis	10	147178001	win2k-
Zm00001eb368090	Nodes to ear	8	169093739	+/-
Zm00001eb433080	Days to silk	10	147178001	win2k-
Zm00001eb408140	Ear height	10	10614708	A/G
Zm00001eb408210	Ear height	10	10614708	A/G
Zm00001eb368090	Ear row number	8	169063224	C/G
Zm00001eb433080	Days to anthesis	10	147149828	T/G
Zm00001eb355410	Cob diameter	8	132784510	G/A
Zm00001eb355410	Days to silk	8	132673707	T/C
Zm00001eb368090	Ear height	8	169244653	T/A
Zm00001eb145860	Fructose	3	172366243	C/T
Zm00001eb265850	Tassel length	6	31603189	G/A
Zm00001eb265880	Tassel length	6	31603189	G/A
Zm00001eb265890	Tassel length	6	31603189	G/A
Zm00001eb265900	Tassel length	6	31603189	G/A
Zm00001eb433080	Leaf width	10	147141147	C/T
Zm00001eb034240	Tassel length	1	184908062	G/C
Zm00001eb061870	Northern Leaf Blight	1	290962253	T/G
Zm00001eb097070	Northern Leaf Blight	2	170636487	G/A
Zm00001eb265880	Tassel length	6	31682020	G/A
Zm00001eb265890	Tassel length	6	31682020	G/A
Zm00001eb265900	Tassel length	6	31682020	G/A
Zm00001eb368090	Ear row number	8	169066667	C/T
Zm00001eb368090	Photoperiod growing-degree days to anthesis	8	169127702	T/G
Zm00001eb061870	Northern Leaf Blight	1	290961259	G/A
Zm00001eb166630	Average internode length (below ear)	4	5196212	C/T
Zm00001eb166630	Ear row number	4	5075881	T/G
